# Supplementary material for: Genetic associations of leisure sedentary behaviors and the risk of 15 site‐specific cancers: A Mendelian randomization study
Source: Cancer Med. 2023 May 6;12(12):13623–36. doi: 10.1002/cam4.5974 (PMC10315754; doi:10.1002/cam4.5974)
Supplement: Supplementary file 2 — Tables S1–S9. [file CAM4-12-13623-s001.xlsx]

## Sheet: CONTENTS
CONTENTS
eTable 1. Significant instrument variables of traits of leisure sedentary behaviors and weak instruments analyses
eTable 2. Statistical power of intrument variables
eTable 3. Results from univariable Mendelian randomization analyses of relationships between leisure sedentary behaviors and 15 site-specific cancers
eTable 4. Heterogeneity, pleiotropy and Steiger directionality test in the examined associations between leisure sedentary behaviors and 15 site-specific cancers
eTable 5. Significant instrument variable outliers of leisure sedentary behaviors that were excluded in the MR-PRESSO analyses
eTable 6. Results from MR-PRESSO analyses and outlier-corrected analyses
eTable 7. Results from pre-univariable Mendelian randomization analysis of the association between traits of leisure sedentary behaviors and the secondary exposure
eTable 8. Heterogeneity, pleiotropy and Steiger directionality test in the associations between leisure sedentary behaviors and the confounding variables
eTable 9. Results of multivariable Mendelian randomization between television watching, covariate risk factors and three female cancers

## Sheet: eTable 1
eTable 1. Significant instrument variables of traits of leisure sedentary behaviors and weak instruments analyses
(CHROM stands for chromosome, POS for position, ALLELE1 for effect allele, ALLELE0 for other allele, A1FREQ for effect allele frequency, P-value for the P-value of the SNPs in the GWAS of leisure sedentary behaviors. SNPs at different P-value cut-off (P < 5E-08, < 1E-07, < 1E-06) were included in the Mendelian randomization)
Exposure	SNP	CHROM	POS	ALLELE1	ALLELE0	A1FREQ	BETA	SE	P-value	R^2	F-statistic
Television	rs3796386	3	49899795	G	A	0.571888	-0.0261712	0.0021795	3.2e-33	0.00034139	144.189
Television	rs12554512	9	23352293	T	C	0.584071	0.0207024	0.00219328	3.8e-21	0.000210973	89.095
Television	rs10189857	2	60713235	A	G	0.56785	-0.020463	0.00217999	6.2e-21	0.000208643	88.1109
Television	rs9718104	6	166170539	T	G	0.94155	-0.0407684	0.00461017	9.3e-19	0.000185182	78.2012
Television	rs6905544	6	98411631	A	G	0.398622	-0.0189935	0.00221031	8.5e-18	0.000174861	73.842
Television	rs13029509	2	215374209	G	A	0.520079	-0.018334	0.00215848	2e-17	0.000170848	72.147
Television	rs11689199	2	100820421	A	G	0.597665	0.0184644	0.00220443	5.5e-17	0.000166139	70.1581
Television	rs17379561	1	98340139	A	T	0.855876	-0.0254838	0.00307206	1.1e-16	0.000162953	68.8128
Television	rs34224261	2	193855452	G	C	0.469443	-0.0175417	0.00215973	4.6e-16	0.000156222	65.9697
Television	rs374722	2	147839830	G	A	0.150476	0.0244932	0.0030238	5.5e-16	0.000155376	65.6123
Television	rs1243182	10	21916728	C	T	0.689639	-0.0185916	0.00234162	2e-15	0.00014928	63.0377
Television	rs1421334	8	30865733	A	C	0.449524	0.0173137	0.00218309	2.2e-15	0.000148949	62.898
Television	rs262890	5	62930015	A	G	0.698905	-0.0185683	0.00235563	3.2e-15	0.00014714	62.1341
Television	rs2409838	5	60204410	A	T	0.554976	0.0174187	0.002212	3.4e-15	0.000146846	62.0099
Television	rs10054327	5	147871137	G	A	0.576024	0.0172449	0.00219021	3.4e-15	0.000146809	61.994
Television	rs6825241	4	152543783	C	A	0.536204	-0.0169583	0.00216609	4.9e-15	0.000145149	61.2931
Television	rs7991062	13	100713194	C	G	0.658663	-0.0177381	0.00228727	8.8e-15	0.000142424	60.1422
Television	rs2616830	9	1721385	G	A	0.461988	0.0164651	0.00216551	2.9e-14	0.000136903	57.8107
Television	rs9964724	18	35159124	C	T	0.317881	0.0176465	0.00232664	3.3e-14	0.000136228	57.5253
Television	rs801733	11	65934549	A	C	0.641215	0.0168585	0.00225323	7.3e-14	0.000132567	55.9792
Television	rs17789218	6	100600097	T	C	0.75605	0.0185965	0.00251401	1.4e-13	0.00012958	54.7178
Television	rs533493779	2	104447054	A	T	0.490406	-0.016593	0.00224583	1.5e-13	0.000129272	54.5879
Television	rs4577309	2	191288833	A	G	0.468698	0.0160037	0.00216796	1.6e-13	0.000129047	54.4927
Television	rs6797840	3	85656569	A	C	0.455899	-0.0161032	0.00218412	1.7e-13	0.00012873	54.359
Television	rs72834698	6	26176517	G	A	0.858074	0.0226559	0.0031007	2.7e-13	0.000126431	53.3879
Television	rs6131281	20	11891724	C	T	0.596509	0.0160808	0.00220553	3.1e-13	0.000125893	53.1605
Television	rs7184800	16	53509131	G	A	0.696784	0.0168167	0.00234935	8.2e-13	0.000121339	51.2373
Television	rs17568389	7	8091876	T	A	0.486903	0.0154814	0.0021647	8.6e-13	0.000121126	51.1476
Television	rs870151	9	92230747	T	A	0.527632	-0.0156288	0.00218652	8.8e-13	0.000120992	51.091
Television	rs4845364	1	154141908	A	G	0.495003	-0.0153008	0.00215604	1.3e-12	0.000119269	50.3634
Television	rs10772643	12	13415288	C	T	0.107916	0.0247995	0.00349653	1.3e-12	0.000119131	50.305
Television	rs13107325	4	103188709	C	T	0.925644	-0.0291705	0.00412256	1.5e-12	0.000118568	50.0673
Television	rs1031423	5	93276883	T	C	0.215208	-0.0185194	0.00262613	1.8e-12	0.00011777	49.7303
Television	rs11218575	11	122154576	C	T	0.566037	0.0153751	0.00218733	2.1e-12	0.00011701	49.4091
Television	rs749671	16	31088347	G	A	0.62863	0.015654	0.00223821	2.7e-12	0.000115841	48.9158
Television	rs72781699	2	24277709	G	A	0.797367	-0.0186804	0.00267802	3e-12	0.000115229	48.6569
Television	rs9867121	3	114631548	C	A	0.817728	0.0194994	0.00280905	3.9e-12	0.000114114	48.1863
Television	rs3754970	2	162091836	T	C	0.495822	-0.014997	0.0021699	4.8e-12	0.000113122	47.7672
Television	rs11810109	1	44186812	A	T	0.701438	0.0162518	0.00235696	5.4e-12	0.000112594	47.5443
Television	rs61331678	15	77995949	G	C	0.567932	0.0150461	0.00218746	6.1e-12	0.000112043	47.3116
Television	rs142710267	16	72169262	T	G	0.65012	0.0162445	0.00236627	6.6e-12	0.000111609	47.1286
Television	rs17207890	11	95490754	G	A	0.657407	0.015694	0.00228666	6.7e-12	0.000111553	47.1047
Television	rs2447098	17	2277720	C	A	0.475175	-0.014947	0.00217845	6.8e-12	0.000111488	47.0774
Television	rs66852340	4	3311070	C	T	0.775527	-0.0177896	0.00260074	7.9e-12	0.000110804	46.7884
Television	rs2034768	3	93986371	A	G	0.48743	0.0147356	0.00215816	8.6e-12	0.000110404	46.6196
Television	rs1278847	1	110037483	C	A	0.694252	0.0159233	0.00234661	1.2e-11	0.000109044	46.0452
Television	rs10145592	14	94287215	C	G	0.409418	-0.014845	0.00220802	1.8e-11	0.000107047	45.2017
Television	rs7700107	4	17880416	A	C	0.862543	-0.0210603	0.00313788	1.9e-11	0.000106678	45.046
Television	rs6673341	1	184655649	T	G	0.465333	-0.014513	0.0021693	2.2e-11	0.000105997	44.7585
Television	rs7564130	2	50606642	T	C	0.640601	-0.0149864	0.00225071	2.8e-11	0.000104997	44.3359
Television	rs263771	2	185921692	C	A	0.766621	-0.017013	0.00256135	3.1e-11	0.000104483	44.1188
Television	rs7189927	16	28913787	T	C	0.355786	0.0149741	0.00225865	3.4e-11	0.000104089	43.9525
Television	rs10041724	5	124273520	T	C	0.807695	0.0180931	0.00273852	3.9e-11	0.000103375	43.651
Television	rs984409	1	67020440	G	A	0.363032	-0.0148683	0.00225294	4.1e-11	0.000103144	43.5535
Television	rs9563168	13	54247827	G	A	0.791482	0.0175868	0.00266741	4.3e-11	0.000102947	43.4704
Television	rs9902312	17	65070304	T	C	0.683148	0.0153237	0.00232706	4.5e-11	0.000102691	43.3623
Television	rs10786658	10	103737193	A	T	0.413503	-0.0144534	0.00219578	4.6e-11	0.000102608	43.3274
Television	rs11714337	3	71582521	G	A	0.569041	0.0144017	0.00218888	4.7e-11	0.000102519	43.2896
Television	rs7043521	9	124602779	A	T	0.430653	0.0142704	0.00218468	6.5e-11	0.000101046	42.6674
Television	rs3135044	6	31592820	C	T	0.640201	-0.0145909	0.0022488	8.7e-11	9.96976e-05	42.0981
Television	rs1451533	2	105466005	G	A	0.724835	-0.0157043	0.00243314	1.1e-10	9.86564e-05	41.6584
Television	rs6850494	4	82291771	A	C	0.615571	-0.0143297	0.00222236	1.1e-10	9.84618e-05	41.5763
Television	rs7834121	8	10770255	G	T	0.504369	-0.0139595	0.00216371	1.1e-10	9.85744e-05	41.6238
Television	rs2073869	9	135763816	C	T	0.833626	0.0186112	0.0029076	1.5e-10	9.70292e-05	40.9713
Television	rs201524952	3	49520651	C	T	0.642708	0.0197259	0.0030864	1.6e-10	9.6737e-05	40.8479
Television	rs6721975	2	5832667	T	C	0.231524	-0.0166905	0.00261401	1.7e-10	9.6549e-05	40.7685
Television	rs7693082	4	159857819	G	C	0.299686	0.0150716	0.00235845	1.7e-10	9.67139e-05	40.8381
Television	rs9375292	6	98661205	T	A	0.731946	0.0155463	0.00243902	1.8e-10	9.62159e-05	40.6278
Television	rs10057545	5	138431008	G	A	0.555482	-0.0138921	0.00218505	2e-10	9.57275e-05	40.4216
Television	rs6670915	1	61109968	C	T	0.533195	0.0137322	0.00216788	2.4e-10	9.50241e-05	40.1245
Television	rs303753	18	21074922	G	A	0.652948	-0.0144597	0.00229051	2.7e-10	9.43797e-05	39.8524
Television	rs2584597	17	61941284	T	C	0.662057	0.0150996	0.00239572	2.9e-10	9.40769e-05	39.7245
Television	rs9569734	13	58319476	A	G	0.843521	0.0188846	0.00300692	3.4e-10	9.34107e-05	39.4432
Television	rs56858768	13	86511730	G	A	0.700762	-0.0148792	0.00236956	3.4e-10	9.33788e-05	39.4297
Television	rs7248205	19	10770305	C	T	0.397614	0.0139253	0.00221689	3.4e-10	9.34427e-05	39.4567
Television	rs56103247	20	62483184	C	T	0.943942	0.0297647	0.00475247	3.8e-10	9.28943e-05	39.2251
Television	rs12541615	8	118870151	T	C	0.817478	-0.0175199	0.00280013	3.9e-10	9.27111e-05	39.1478
Television	rs77589760	6	89827716	C	G	0.961274	0.0371731	0.00594684	4.1e-10	9.25359e-05	39.0737
Television	rs4523073	6	67550288	A	G	0.591077	-0.0137517	0.00221114	5e-10	9.16022e-05	38.6795
Television	rs2460	15	53073084	G	A	0.736281	-0.0152938	0.00245865	5e-10	9.16353e-05	38.6934
Television	rs8756	12	66359752	C	A	0.484619	-0.0134501	0.00216618	5.3e-10	9.13035e-05	38.5533
Television	rs12491503	3	165706855	G	A	0.670306	-0.0142607	0.00229906	5.5e-10	9.11186e-05	38.4752
Television	rs71658797	1	77967507	T	A	0.876571	-0.0203521	0.00329198	6.3e-10	9.0517e-05	38.2212
Television	rs10947452	6	33803752	T	C	0.348675	0.0140576	0.00227421	6.4e-10	9.04872e-05	38.2086
Television	rs62641636	2	68425427	A	G	0.691839	0.0144237	0.00233911	7e-10	9.00489e-05	38.0235
Television	rs17512836	18	53194961	T	C	0.974385	0.0422142	0.00684643	7e-10	9.00358e-05	38.018
Television	rs62379379	5	141082015	G	T	0.928551	-0.0260246	0.0042322	7.8e-10	8.95493e-05	37.8125
Television	rs114600294	3	181419367	G	C	0.788982	-0.0162426	0.00264223	7.9e-10	8.94945e-05	37.7894
Television	rs17025214	3	88023541	C	T	0.687562	0.0143202	0.00233053	8e-10	8.9416e-05	37.7562
Television	rs9278039	6	33355103	T	C	0.856502	-0.0188583	0.00307457	8.6e-10	8.9097e-05	37.6215
Television	rs10427502	21	40654840	G	A	0.622468	0.0136963	0.00223339	8.6e-10	8.90644e-05	37.6078
Television	rs56343815	3	54239622	A	C	0.779476	-0.0160084	0.00261161	8.8e-10	8.89828e-05	37.5733
Television	rs4973576	2	233806771	C	A	0.298072	-0.0145232	0.00237947	1e-09	8.82249e-05	37.2533
Television	rs6973656	7	77422583	A	G	0.603264	-0.0134657	0.00220552	1e-09	8.82801e-05	37.2766
Television	rs648044	11	114030799	A	G	0.395242	-0.013834	0.00226591	1e-09	8.82749e-05	37.2744
Television	rs10876864	12	56401085	G	A	0.427197	-0.0133403	0.0021844	1e-09	8.83271e-05	37.2964
Television	rs10932837	2	221044785	C	T	0.494411	-0.0131055	0.00216152	1.3e-09	8.70595e-05	36.7611
Television	rs6141814	20	31368960	C	A	0.613455	-0.0135023	0.00222588	1.3e-09	8.71444e-05	36.797
Television	rs34864022	9	22609110	A	G	0.933558	-0.0263815	0.00435706	1.4e-09	8.68239e-05	36.6616
Television	rs9471333	6	40362023	C	T	0.450187	0.0131038	0.00216935	1.5e-09	8.64098e-05	36.4868
Television	rs6472942	8	76827190	T	C	0.568486	-0.0131633	0.00218761	1.8e-09	8.57468e-05	36.2068
Television	rs111901094	19	19513570	G	T	0.817212	-0.0170799	0.00284699	2e-09	8.52368e-05	35.9914
Television	rs28971796	4	49151982	A	G	0.378365	0.014827	0.0024757	2.1e-09	8.49452e-05	35.8683
Television	rs55700114	20	43717080	G	A	0.712746	-0.014333	0.00239284	2.1e-09	8.49719e-05	35.8795
Television	rs34811474	4	25408838	G	A	0.767813	0.0152829	0.00255709	2.3e-09	8.45957e-05	35.7207
Television	rs55909997	1	107581039	G	A	0.650384	-0.0135532	0.00227041	2.4e-09	8.43925e-05	35.6349
Television	rs7089973	10	116569565	C	A	0.6186	-0.013355	0.00223661	2.4e-09	8.44376e-05	35.6539
Television	rs10771746	12	30791864	C	T	0.716605	-0.0142821	0.00239463	2.5e-09	8.42434e-05	35.5719
Television	rs10737620	1	193057971	T	A	0.273668	0.0144141	0.00241921	2.6e-09	8.4073e-05	35.5
Television	rs11245482	10	126733546	T	C	0.61325	-0.0132329	0.00222132	2.6e-09	8.40459e-05	35.4885
Television	rs7693703	4	118357405	G	A	0.910033	0.0228437	0.0038412	2.7e-09	8.37583e-05	35.3671
Television	rs4580739	5	59655680	G	A	0.710327	-0.0141668	0.00238467	2.8e-09	8.35826e-05	35.2929
Television	rs405797	14	26972834	T	A	0.246793	-0.0148849	0.00250575	2.8e-09	8.3569e-05	35.2871
Television	rs2184364	6	143183596	A	G	0.782382	0.0156396	0.00263677	3e-09	8.33174e-05	35.1809
Television	rs73571431	9	126136139	C	T	0.889535	-0.0205333	0.00346024	3e-09	8.33939e-05	35.2132
Television	rs10994943	10	63591413	T	G	0.581013	0.0129868	0.00219109	3.1e-09	8.3198e-05	35.1305
Television	rs17727474	10	127182959	C	T	0.832295	0.017551	0.00296085	3.1e-09	8.32147e-05	35.1375
Television	rs9834970	3	36856030	T	C	0.501031	0.0127684	0.00215775	3.3e-09	8.29278e-05	35.0163
Television	rs74802478	11	131966907	G	A	0.818971	0.0166419	0.00281818	3.5e-09	8.25844e-05	34.8713
Television	rs7716447	5	88800331	A	G	0.639406	-0.0133844	0.00226863	3.6e-09	8.24328e-05	34.8073
Television	rs72725224	1	188115858	A	C	0.980044	-0.0464317	0.007876	3.7e-09	8.2309e-05	34.755
Television	rs62471080	7	109128060	G	C	0.540782	-0.0127843	0.00216732	3.7e-09	8.24019e-05	34.7943
Television	rs74996610	12	24075007	C	G	0.954131	-0.0305519	0.00519585	4.1e-09	8.18829e-05	34.5751
Television	rs148648822	1	97815048	G	T	0.843182	-0.017551	0.00298724	4.2e-09	8.1751e-05	34.5194
Television	rs57585211	5	107197725	T	G	0.826832	-0.0167329	0.00285006	4.3e-09	8.16327e-05	34.4695
Television	rs2173650	12	117525235	G	T	0.852206	0.017845	0.00304387	4.6e-09	8.13975e-05	34.3701
Television	rs4775373	15	61476936	T	C	0.361442	0.0132229	0.00225713	4.7e-09	8.12775e-05	34.3194
Television	rs72828890	5	167806836	C	T	0.869256	0.0192918	0.00329837	4.9e-09	8.10171e-05	34.2095
Television	rs631130	1	96043010	T	A	0.369158	-0.0138158	0.00236338	5e-09	8.0931e-05	34.1731
Television	rs11130793	3	60884659	C	T	0.601737	0.0129223	0.00221055	5e-09	8.09299e-05	34.1727
Television	rs12105701	2	41737200	C	T	0.395851	-0.0128825	0.00220843	5.4e-09	8.05867e-05	34.0277
Television	rs10165214	2	107604593	G	A	0.535131	-0.0126308	0.00216601	5.5e-09	8.05325e-05	34.0048
Television	rs7788008	7	112972483	G	A	0.56581	0.0126792	0.0021785	5.9e-09	8.0223e-05	33.8742
Television	rs2045147	10	56660437	A	G	0.449407	0.0126686	0.00217659	5.9e-09	8.02296e-05	33.8769
Television	rs4382592	9	134870755	T	G	0.301425	0.0136721	0.00235776	6.7e-09	7.96346e-05	33.6257
Television	rs1022785	14	29571653	G	A	0.14165	0.0180068	0.00311082	7.1e-09	7.93513e-05	33.5061
Television	rs42210	5	166408788	G	C	0.289169	-0.0138517	0.00239536	7.3e-09	7.91946e-05	33.4399
Television	rs2291681	9	14790841	G	T	0.583543	0.0127084	0.00220239	7.9e-09	7.88541e-05	33.2961
Television	rs11763734	7	126400910	A	C	0.510007	-0.012463	0.00216247	8.2e-09	7.8664e-05	33.2158
Television	rs553397860	13	99051118	A	G	0.844887	0.0172491	0.00299958	8.9e-09	7.83147e-05	33.0683
Television	rs4950109	1	98680037	T	C	0.38102	-0.012789	0.00222498	9e-09	7.82442e-05	33.0385
Television	rs78394231	6	107649123	T	C	0.90159	-0.0208531	0.00363518	9.7e-09	7.79329e-05	32.9071
Television	rs59210467	2	97097291	C	T	0.69262	-0.0134192	0.00234497	1e-08	7.75551e-05	32.7475
Television	rs2164744	12	109872039	T	C	0.635134	-0.0128573	0.00224685	1.1e-08	7.75502e-05	32.7455
Television	rs11629120	14	23458457	T	C	0.586191	-0.0126288	0.00220791	1.1e-08	7.74806e-05	32.7161
Television	rs11657730	17	79372489	C	T	0.636776	0.0129477	0.00226497	1.1e-08	7.73913e-05	32.6784
Television	rs2787374	9	103054951	T	C	0.407789	0.012493	0.00219413	1.2e-08	7.67787e-05	32.4197
Television	rs4810312	20	39968707	C	G	0.578878	-0.0125284	0.00219881	1.2e-08	7.68861e-05	32.465
Television	rs11985394	8	92667521	T	A	0.545277	0.0123238	0.00216802	1.3e-08	7.65235e-05	32.3119
Television	rs3137	7	99130875	G	A	0.846371	0.0170005	0.00299537	1.4e-08	7.62877e-05	32.2124
Television	rs1623025	10	11164813	G	C	0.52946	-0.012357	0.00217698	1.4e-08	7.63044e-05	32.2194
Television	rs116175338	11	72467875	G	T	0.753708	-0.0142616	0.00251427	1.4e-08	7.61982e-05	32.1746
Television	rs113584870	11	107243922	G	A	0.824434	0.0169679	0.00298893	1.4e-08	7.63233e-05	32.2274
Television	rs4937842	11	133734542	G	C	0.633634	-0.0128044	0.00225644	1.4e-08	7.62611e-05	32.2011
Television	rs77215114	4	45187658	A	T	0.930462	0.024415	0.00430915	1.5e-08	7.60261e-05	32.1019
Television	rs973734	7	89387578	C	A	0.151603	0.0170761	0.00301339	1.5e-08	7.605e-05	32.112
Television	rs2717559	8	143882420	A	G	0.55928	0.0124298	0.00219436	1.5e-08	7.5988e-05	32.0858
Television	rs12725114	1	62432641	G	A	0.802003	0.015309	0.00271147	1.6e-08	7.54947e-05	31.8775
Television	rs11020045	11	92487907	A	C	0.669012	-0.0129952	0.00230152	1.6e-08	7.55038e-05	31.8813
Television	rs12475168	2	58992704	G	T	0.869409	-0.018196	0.00322661	1.7e-08	7.53167e-05	31.8023
Television	rs255292	5	172580866	C	A	0.401931	-0.0124149	0.00219925	1.7e-08	7.54692e-05	31.8667
Television	rs10246289	7	115544763	A	G	0.113396	0.0192722	0.00341707	1.7e-08	7.53334e-05	31.8094
Television	rs6031440	20	42809317	A	T	0.397797	0.0124464	0.00221242	1.8e-08	7.49523e-05	31.6484
Television	rs10874772	1	93787770	G	A	0.349913	0.0126769	0.00225712	1.9e-08	7.4705e-05	31.544
Television	rs12272012	11	84861286	G	C	0.955687	-0.0295782	0.00525808	1.9e-08	7.49414e-05	31.6438
Television	rs12289262	11	12894758	C	T	0.730942	-0.0137276	0.00244533	2e-08	7.46358e-05	31.5148
Television	rs12476388	2	116330983	C	T	0.708552	0.0133031	0.00237409	2.1e-08	7.43609e-05	31.3987
Television	rs4334769	4	130245233	G	T	0.473922	0.0121315	0.00216621	2.1e-08	7.42781e-05	31.3637
Television	rs11179838	12	74321123	C	G	0.643846	0.012644	0.00225742	2.1e-08	7.4298e-05	31.3721
Television	rs11125515	2	53886799	C	A	0.729407	-0.0136577	0.00244084	2.2e-08	7.41497e-05	31.3095
Television	rs2694151	7	101902180	C	T	0.058226	0.0257978	0.00461633	2.3e-08	7.39614e-05	31.23
Television	rs7157001	14	99749484	A	G	0.743872	-0.0139661	0.00249846	2.3e-08	7.40012e-05	31.2468
Television	rs2060199	2	166196681	T	A	0.446311	0.012079	0.00216372	2.4e-08	7.38062e-05	31.1645
Television	rs9326862	5	112054547	A	T	0.467982	0.0120385	0.00216285	2.6e-08	7.33712e-05	30.9808
Television	rs141184308	9	86463339	A	G	0.977528	0.0432607	0.00777329	2.6e-08	7.33518e-05	30.9726
Television	rs1790135	12	123669235	C	T	0.244149	-0.0140131	0.00251799	2.6e-08	7.33489e-05	30.9714
Television	rs71362609	18	23104382	C	T	0.486044	0.0121195	0.00218179	2.8e-08	7.30764e-05	30.8563
Television	rs1156541	18	39952989	C	T	0.222974	0.0144511	0.0026009	2.8e-08	7.31119e-05	30.8713
Television	rs4675246	2	202864487	G	T	0.796922	-0.0148496	0.00267587	2.9e-08	7.29345e-05	30.7964
Television	rs138256022	3	11603090	C	T	0.958546	-0.0313469	0.00565322	2.9e-08	7.28167e-05	30.7466
Television	rs10234444	7	41828527	G	A	0.823392	0.0158909	0.00286457	2.9e-08	7.28806e-05	30.7736
Television	rs2791574	9	82212094	T	G	0.657382	-0.0126402	0.00228208	3e-08	7.26574e-05	30.6794
Television	rs35574015	16	15146061	T	C	0.705846	-0.0131592	0.00237523	3e-08	7.26911e-05	30.6936
Television	rs117236391	18	40505274	G	A	0.977054	0.0412702	0.00744515	3e-08	7.27713e-05	30.7274
Television	rs11896615	2	17407744	G	A	0.85155	0.0168393	0.00304112	3.1e-08	7.26131e-05	30.6606
Television	rs10890123	1	74802123	C	T	0.770249	0.0142118	0.0025712	3.3e-08	7.23536e-05	30.5511
Television	rs11201422	10	86924483	T	C	0.668794	0.0126882	0.00229902	3.4e-08	7.21354e-05	30.4589
Television	rs8043253	15	41503730	C	T	0.572917	-0.0120657	0.00218665	3.4e-08	7.21075e-05	30.4471
Television	rs6996198	8	65463442	C	T	0.84333	-0.0163982	0.00297381	3.5e-08	7.20112e-05	30.4065
Television	rs112632642	1	51115634	G	A	0.934701	-0.0242344	0.0043975	3.6e-08	7.19262e-05	30.3706
Television	rs9528023	13	60226991	C	T	0.724082	0.0133133	0.00242043	3.8e-08	7.16507e-05	30.2542
Television	rs12632778	3	106452359	T	G	0.954031	-0.028473	0.00518053	3.9e-08	7.15406e-05	30.2077
Television	rs6125906	20	48729803	C	A	0.907772	-0.0205948	0.00374704	3.9e-08	7.15439e-05	30.2091
Television	rs141425667	1	114930465	G	A	0.934868	-0.0240563	0.00438104	4e-08	7.14065e-05	30.1511
Television	rs10791546	11	101830126	C	T	0.589106	0.0120455	0.00219515	4.1e-08	7.13108e-05	30.1107
Television	rs13187320	5	141206648	T	C	0.704243	0.0129506	0.00236388	4.3e-08	7.10826e-05	30.0143
Television	rs11654952	17	4813799	T	G	0.861375	-0.0171839	0.00313587	4.3e-08	7.11151e-05	30.0281
Television	rs114328297	1	91190854	T	G	0.777756	0.0143839	0.00262854	4.4e-08	7.09184e-05	29.945
Television	rs72671494	8	93195457	T	C	0.858548	-0.0172607	0.00315538	4.5e-08	7.08676e-05	29.9236
Television	rs12496084	3	75174777	A	G	0.753441	-0.0137018	0.00250662	4.6e-08	7.07641e-05	29.8798
Television	rs2336895	5	166990695	G	A	0.359973	0.0123098	0.00225242	4.6e-08	7.07356e-05	29.8678
Television	rs746020	2	44262137	C	T	0.685581	0.0126729	0.00232773	5.2e-08	7.01975e-05	29.6406
Television	rs6707827	2	100123030	A	G	0.297491	-0.0129233	0.00237421	5.2e-08	7.01687e-05	29.6284
Television	rs17014081	3	24086516	A	T	0.843715	-0.0162341	0.00298187	5.2e-08	7.01962e-05	29.6401
Television	rs1521753	2	139424201	C	T	0.429062	-0.0118648	0.00218226	5.4e-08	7.00072e-05	29.5602
Television	rs62491455	7	139884629	C	T	0.898381	-0.0194692	0.00358453	5.6e-08	6.98661e-05	29.5007
Television	rs11771391	7	67294603	G	A	0.63358	-0.01219	0.00224612	5.7e-08	6.97552e-05	29.4538
Television	rs4553169	1	243900640	G	A	0.818673	0.015203	0.00280263	5.8e-08	6.96887e-05	29.4257
Television	rs59045886	7	69885576	G	A	0.891149	-0.0187914	0.00346381	5.8e-08	6.9702e-05	29.4313
Television	rs11718196	3	146396321	A	T	0.851816	0.0165674	0.00305546	5.9e-08	6.96291e-05	29.4006
Television	rs10898811	11	71631125	T	A	0.552838	0.0118671	0.00218947	6e-08	6.95739e-05	29.3773
Television	rs8070135	17	56459063	G	A	0.652782	-0.0123341	0.00227667	6e-08	6.95104e-05	29.3504
Television	rs78451709	18	41515058	T	C	0.795441	-0.0147214	0.00271699	6e-08	6.95276e-05	29.3577
Television	rs1495203	8	34067803	G	A	0.139457	-0.0169157	0.00312644	6.3e-08	6.9329e-05	29.2738
Television	rs4329337	9	120512121	G	C	0.551815	0.0117626	0.0021741	6.3e-08	6.93239e-05	29.2717
Television	rs2825002	21	20074624	G	T	0.672311	0.0125017	0.00231238	6.4e-08	6.92237e-05	29.2294
Television	rs217267	5	137421274	A	G	0.680033	-0.0125102	0.0023162	6.6e-08	6.90894e-05	29.1727
Television	rs9295364	6	167131113	T	C	0.112974	-0.0184795	0.0034222	6.7e-08	6.90566e-05	29.1588
Television	rs4360003	5	26726226	A	G	0.434532	0.0117966	0.00218613	6.8e-08	6.896e-05	29.118
Television	rs4326129	5	151996816	A	T	0.681036	0.0125137	0.00231944	6.8e-08	6.89351e-05	29.1075
Television	rs499035	15	43604422	C	T	0.717537	0.0129919	0.00240772	6.8e-08	6.89555e-05	29.1161
Television	rs76246107	19	50121274	G	A	0.919263	-0.0219963	0.00407939	7e-08	6.88564e-05	29.0743
Television	rs329120	5	133861756	C	T	0.581833	0.0118075	0.00219165	7.1e-08	6.87399e-05	29.0251
Television	rs11113670	12	79708767	G	A	0.649383	-0.0122816	0.00227937	7.1e-08	6.87568e-05	29.0322
Television	rs2544471	2	98241213	T	G	0.755011	-0.0154585	0.00287208	7.4e-08	6.86084e-05	28.9695
Television	rs17569099	11	116350128	T	A	0.913687	-0.0213619	0.00397169	7.5e-08	6.85117e-05	28.9287
Television	rs62485866	7	103642954	T	A	0.888804	-0.0186923	0.00347785	7.7e-08	6.84131e-05	28.8871
Television	rs9649581	7	132526794	G	A	0.746574	-0.013356	0.00248669	7.8e-08	6.83196e-05	28.8476
Television	rs6425422	1	171767034	T	C	0.540175	0.0116012	0.00216375	8.2e-08	6.80812e-05	28.7469
Television	rs1183668	13	112191837	C	G	0.630638	0.0120508	0.0022483	8.3e-08	6.80392e-05	28.7292
Television	rs631408	8	61541273	T	C	0.623125	-0.0119627	0.00223275	8.4e-08	6.79851e-05	28.7064
Television	rs7184767	16	89659538	T	A	0.706634	0.0127451	0.00237933	8.5e-08	6.79537e-05	28.6931
Television	rs76092590	5	161083993	A	G	0.826821	0.0152914	0.00285963	8.9e-08	6.7719e-05	28.594
Television	rs10109061	8	144239859	A	G	0.555013	0.0117609	0.00219886	8.9e-08	6.7752e-05	28.6079
Television	rs11696187	20	58891882	C	T	0.840212	0.0157901	0.00295424	9e-08	6.76572e-05	28.5679
Television	rs11109106	12	97951882	G	T	0.848999	-0.0161356	0.0030234	9.5e-08	6.74551e-05	28.4826
Television	rs1192427	6	62689879	G	A	0.691236	0.0124652	0.00234366	1e-07	6.69955e-05	28.2885
Television	rs151057105	7	54944920	C	T	0.906322	0.0198234	0.00372685	1e-07	6.70052e-05	28.2926
Television	rs56990840	16	7203700	C	G	0.463373	0.011544	0.00216773	1e-07	6.71643e-05	28.3597
Television	rs12474994	2	199531716	T	C	0.760949	0.013464	0.00253836	1.1e-07	6.66313e-05	28.1347
Television	rs3594	8	30535660	C	A	0.622668	-0.0118982	0.00224238	1.1e-07	6.66777e-05	28.1543
Television	rs9903845	17	50291181	C	A	0.671424	-0.0122261	0.00230557	1.1e-07	6.65972e-05	28.1203
Television	rs34752753	1	101045193	T	G	0.551863	0.0115411	0.0021799	1.2e-07	6.63831e-05	28.0299
Television	rs10501367	11	57005587	T	C	0.282613	-0.0127042	0.00239881	1.2e-07	6.64262e-05	28.0481
Television	rs1275201	14	69479235	T	C	0.529519	-0.011525	0.00218002	1.2e-07	6.61908e-05	27.9487
Television	rs1435752	15	47915012	T	C	0.74076	0.0131214	0.00247668	1.2e-07	6.64748e-05	28.0686
Television	rs11793828	9	11846337	A	C	0.5148	0.0114917	0.00217771	1.3e-07	6.59485e-05	27.8464
Television	rs1925577	10	68688433	T	C	0.568677	0.0116691	0.00220847	1.3e-07	6.61193e-05	27.9185
Television	rs17881016	10	133729181	A	G	0.72861	0.0128957	0.00245191	1.4e-07	6.55115e-05	27.6618
Television	rs9651873	12	16755372	A	C	0.562151	0.0116293	0.00220629	1.4e-07	6.57989e-05	27.7832
Television	rs2196777	5	152511495	G	C	0.582323	0.0115055	0.0021912	1.5e-07	6.52956e-05	27.5706
Television	rs916965	7	26141786	G	A	0.280486	0.013958	0.00266032	1.5e-07	6.51952e-05	27.5283
Television	rs7133366	12	57744961	G	C	0.503788	-0.0113943	0.00216902	1.5e-07	6.53559e-05	27.5961
Television	rs7953067	12	92187733	T	A	0.651609	-0.0119321	0.00226973	1.5e-07	6.54519e-05	27.6366
Television	rs5009257	18	60239967	C	A	0.670505	-0.0120996	0.00230293	1.5e-07	6.53759e-05	27.6045
Television	rs137911777	2	209681282	C	G	0.35161	0.011813	0.00226321	1.8e-07	6.4522e-05	27.244
Television	rs56405138	4	166126745	T	A	0.875157	0.01727	0.00330677	1.8e-07	6.45972e-05	27.2757
Television	rs1465552	5	175248280	A	G	0.119866	-0.0174137	0.00333525	1.8e-07	6.45599e-05	27.26
Television	rs138967900	1	66949762	C	T	0.471529	-0.0122253	0.00234822	1.9e-07	6.41917e-05	27.1045
Television	rs2188179	7	92681443	A	G	0.462489	0.0119736	0.00229745	1.9e-07	6.43272e-05	27.1617
Television	rs185492684	3	143467767	G	T	0.944411	-0.024607	0.00473207	2e-07	6.40402e-05	27.0405
Television	rs13164139	5	13249816	C	T	0.416806	0.0113893	0.00219034	2e-07	6.40337e-05	27.0378
Television	rs112678091	5	164669806	G	A	0.935712	-0.0228617	0.0043983	2e-07	6.3986e-05	27.0176
Television	rs57624556	7	1825808	T	C	0.791728	0.0141407	0.00272134	2e-07	6.39461e-05	27.0008
Television	rs1542256	12	98178796	A	G	0.727421	-0.0126769	0.00243941	2e-07	6.39579e-05	27.0058
Television	rs912107	20	1272686	T	C	0.86774	-0.0166355	0.00320449	2.1e-07	6.38251e-05	26.9497
Television	rs17478952	2	36522705	G	A	0.933909	-0.0226762	0.0043763	2.2e-07	6.35864e-05	26.8489
Television	rs72766630	9	136926791	G	T	0.836028	-0.0151293	0.00292014	2.2e-07	6.35723e-05	26.843
Television	rs9907634	17	1875209	T	C	0.420405	0.0114564	0.00221109	2.2e-07	6.35801e-05	26.8462
Television	rs4621050	18	31902130	G	A	0.245695	-0.0130203	0.0025146	2.2e-07	6.34953e-05	26.8105
Television	rs201214001	21	22614573	C	A	0.877797	0.0178048	0.00343812	2.2e-07	6.35141e-05	26.8184
Television	rs12819734	12	133182818	G	A	0.591997	-0.0113741	0.00220306	2.4e-07	6.31276e-05	26.6552
Television	rs56979842	17	9970463	G	T	0.677172	-0.0119858	0.00231927	2.4e-07	6.32513e-05	26.7074
Television	rs72768080	1	241871634	T	C	0.791075	0.0139371	0.00270078	2.5e-07	6.30673e-05	26.6297
Television	rs11595160	10	102643010	G	A	0.273503	-0.0125487	0.0024317	2.5e-07	6.30689e-05	26.6304
Television	rs249960	5	96164771	A	G	0.818218	0.0144533	0.00280781	2.6e-07	6.27533e-05	26.4971
Television	rs1202207	6	20179623	G	A	0.539667	-0.0112034	0.00217618	2.6e-07	6.27694e-05	26.5039
Television	rs7335939	13	44370498	G	A	0.831577	0.0149014	0.00289316	2.6e-07	6.28271e-05	26.5283
Television	rs74470071	18	39242295	C	T	0.986425	-0.0486569	0.00946306	2.7e-07	6.26129e-05	26.4378
Television	rs12074336	1	11490914	T	G	0.965561	0.0303685	0.00591399	2.8e-07	6.24487e-05	26.3685
Television	rs6428313	1	195844389	C	T	0.249903	-0.0128215	0.00249575	2.8e-07	6.25048e-05	26.3922
Television	rs117799466	15	34659517	G	C	0.661321	0.0121604	0.0023674	2.8e-07	6.24871e-05	26.3847
Television	rs35208273	19	5360635	T	A	0.6884	-0.0120263	0.00234235	2.8e-07	6.24308e-05	26.3609
Television	rs6835324	4	77117309	G	A	0.85054	-0.0155605	0.0030349	2.9e-07	6.22582e-05	26.288
Television	rs11775169	8	12598188	T	C	0.157171	0.015276	0.00297967	2.9e-07	6.22474e-05	26.2835
Television	rs13251292	8	71474355	A	G	0.587664	-0.0113241	0.00220634	2.9e-07	6.2388e-05	26.3428
Television	rs6030371	20	41253902	G	A	0.690653	-0.0120423	0.00234736	2.9e-07	6.23301e-05	26.3184
Television	rs34624793	2	144916804	T	C	0.862852	-0.0160424	0.00313215	3e-07	6.21286e-05	26.2333
Television	rs76566605	2	169409235	A	C	0.88774	0.0174891	0.00341367	3e-07	6.21627e-05	26.2477
Television	rs1644436	5	160754384	C	T	0.726843	0.0124686	0.00243262	3e-07	6.22193e-05	26.2716
Television	rs2593602	18	37543504	A	G	0.655445	-0.01168	0.00227856	3e-07	6.22305e-05	26.2763
Television	rs72634814	1	1538046	G	A	0.654126	0.0121305	0.002371	3.1e-07	6.19916e-05	26.1755
Television	rs11656471	17	32899382	G	T	0.798579	-0.0141665	0.00276905	3.1e-07	6.19872e-05	26.1736
Television	rs10408021	19	19355908	A	G	0.938013	-0.023012	0.0044978	3.1e-07	6.19936e-05	26.1763
Television	rs11119610	1	210997368	C	G	0.587123	-0.0112367	0.00220109	3.3e-07	6.17221e-05	26.0617
Television	rs12442126	15	70490386	T	G	0.713394	0.0122273	0.00239396	3.3e-07	6.17826e-05	26.0872
Television	rs906864	2	30482099	G	A	0.752452	-0.0127664	0.00250405	3.4e-07	6.15587e-05	25.9927
Television	rs58658850	6	69900848	A	G	0.84923	-0.0155801	0.00305437	3.4e-07	6.1622e-05	26.0194
Television	rs13294381	9	96349538	A	C	0.649232	0.011655	0.00228601	3.4e-07	6.15612e-05	25.9937
Television	rs2281695	20	33129164	T	C	0.204993	0.0137109	0.00268935	3.4e-07	6.15568e-05	25.9919
Television	rs1991413	2	137507257	G	T	0.490301	-0.0109812	0.0021561	3.5e-07	6.14328e-05	25.9395
Television	rs12999182	2	201133975	G	C	0.80724	-0.0139458	0.00273823	3.5e-07	6.14307e-05	25.9386
Television	rs11184928	1	107119195	G	T	0.909309	0.0190781	0.00374962	3.6e-07	6.13104e-05	25.8878
Television	rs4872381	8	25816376	T	C	0.5087	0.0110049	0.00216331	3.6e-07	6.12877e-05	25.8782
Television	rs1331687	10	34106658	G	A	0.191293	0.0139746	0.00274563	3.6e-07	6.13527e-05	25.9057
Television	rs4420638	19	45422946	A	G	0.80905	0.0139982	0.00275177	3.6e-07	6.12857e-05	25.8774
Television	rs7608199	2	1135063	G	A	0.38406	-0.0113195	0.00222627	3.7e-07	6.12262e-05	25.8523
Television	rs7658539	4	106152877	C	A	0.4525	-0.0110411	0.0021709	3.7e-07	6.1261e-05	25.8669
Television	rs12518971	5	77320427	C	T	0.754949	0.0127781	0.00251446	3.7e-07	6.1162e-05	25.8252
Television	rs1085727	1	84706933	T	A	0.305497	-0.0119635	0.00235554	3.8e-07	6.10906e-05	25.795
Television	rs11686212	2	3392295	A	G	0.632097	0.0113481	0.00223371	3.8e-07	6.11268e-05	25.8103
Television	rs4416719	6	6164208	A	T	0.176949	0.0143822	0.00283286	3.8e-07	6.10435e-05	25.7751
Television	rs78226650	2	59153054	A	T	0.953152	0.0262336	0.00516872	3.9e-07	6.10083e-05	25.7602
Television	rs6450476	5	57771087	A	G	0.296521	0.0120324	0.00237123	3.9e-07	6.09812e-05	25.7488
Television	rs112941590	20	59804792	G	A	0.967753	0.0368546	0.00726365	3.9e-07	6.09695e-05	25.7439
Television	rs17691473	4	55260527	C	A	0.653924	-0.0115758	0.00228355	4e-07	6.08583e-05	25.6969
Television	rs220723	6	160326567	A	G	0.240253	-0.0128798	0.00254128	4e-07	6.08348e-05	25.687
Television	rs198457	11	61471678	C	T	0.812351	-0.0141267	0.00278571	4e-07	6.09044e-05	25.7164
Television	rs17084992	13	27529425	T	C	0.746051	-0.0126966	0.00250401	4e-07	6.08894e-05	25.71
Television	rs6554208	4	55746209	G	C	0.664479	-0.0115951	0.00229049	4.1e-07	6.0692e-05	25.6267
Television	rs1534654	4	172438020	C	A	0.152336	-0.0152928	0.00301969	4.1e-07	6.07419e-05	25.6478
Television	rs10866961	8	3898594	A	G	0.26003	-0.0127481	0.00251673	4.1e-07	6.07654e-05	25.6577
Television	rs9398804	6	126703390	T	A	0.563335	0.0111069	0.00219591	4.2e-07	6.05893e-05	25.5833
Television	rs6746218	2	57337487	C	T	0.652143	-0.0114931	0.00227424	4.3e-07	6.0484e-05	25.5389
Television	rs11680095	2	181825956	C	T	0.406821	0.0112152	0.00221863	4.3e-07	6.05178e-05	25.5531
Television	rs72673365	14	39673348	T	C	0.812485	0.0140548	0.00277999	4.3e-07	6.05344e-05	25.5601
Television	rs1009785	8	127598009	G	A	0.59604	-0.011608	0.00229759	4.4e-07	6.04517e-05	25.5252
Television	rs13016602	2	186190465	T	C	0.457285	-0.010946	0.00217121	4.6e-07	6.01931e-05	25.416
Television	rs1734394	2	10986305	C	T	0.30799	-0.0118055	0.00234393	4.7e-07	6.00784e-05	25.3676
Television	rs6549377	3	71153110	C	A	0.228475	0.0131073	0.00260091	4.7e-07	6.01471e-05	25.3966
Television	rs35388269	6	68013201	C	T	0.830519	-0.0145718	0.00289133	4.7e-07	6.01548e-05	25.3998
Television	rs6840685	4	7738730	A	C	0.450354	-0.0110925	0.00220385	4.8e-07	5.99976e-05	25.3335
Television	rs10276065	7	53414817	A	T	0.57231	0.0110045	0.00218604	4.8e-07	6.00155e-05	25.341
Television	rs4430472	11	110425767	C	T	0.348804	0.0114211	0.00226964	4.9e-07	5.9971e-05	25.3222
Television	rs2192534	4	28024793	C	A	0.483832	0.0108815	0.00216414	5e-07	5.98751e-05	25.2817
Television	rs2807736	10	28790817	G	T	0.798679	-0.0136317	0.00271267	5e-07	5.98061e-05	25.2526
Television	rs59682551	1	200961883	T	G	0.755706	-0.0126212	0.00251457	5.2e-07	5.96641e-05	25.1926
Television	rs3853548	17	21244607	A	G	0.487926	0.0111699	0.00222519	5.2e-07	5.96766e-05	25.1979
Television	rs11653498	17	52927550	G	A	0.843865	-0.0150278	0.00299527	5.2e-07	5.96154e-05	25.1721
Television	rs35983385	4	176938749	G	A	0.791963	-0.0133665	0.00266662	5.4e-07	5.95049e-05	25.1254
Television	rs35658682	5	111285955	C	G	0.674889	-0.0115589	0.00230716	5.4e-07	5.94452e-05	25.1002
Television	rs12883788	14	33303540	C	T	0.540757	-0.0109031	0.00217727	5.5e-07	5.93902e-05	25.077
Television	rs142549311	10	12392202	C	A	0.964042	0.0293514	0.00586424	5.6e-07	5.93299e-05	25.0515
Television	rs12283653	11	46231998	A	G	0.607429	-0.0111144	0.00222311	5.7e-07	5.91956e-05	24.9948
Television	rs75405010	6	155913984	G	A	0.924162	-0.0207712	0.00415668	5.8e-07	5.91384e-05	24.9707
Television	rs75874640	2	116861998	T	G	0.97237	-0.0327375	0.00656822	6.2e-07	5.8835e-05	24.8425
Television	rs55652646	7	48689977	G	T	0.644425	0.0112709	0.00226178	6.3e-07	5.88107e-05	24.8323
Television	rs3845765	2	34531775	G	C	0.49706	0.0107536	0.00216172	6.5e-07	5.86069e-05	24.7462
Television	rs4780287	16	10308912	G	C	0.590555	-0.0109662	0.00220366	6.5e-07	5.86493e-05	24.7641
Television	rs12192393	6	119081981	C	G	0.829127	-0.014308	0.00287706	6.6e-07	5.85733e-05	24.732
Television	rs13238989	7	49863079	G	A	0.596966	0.0109848	0.00220958	6.6e-07	5.85335e-05	24.7152
Television	rs7243703	18	73611909	A	G	0.420456	0.0110062	0.00221338	6.6e-07	5.85602e-05	24.7265
Television	rs4816405	21	33033001	C	G	0.933551	0.0216562	0.00435506	6.6e-07	5.8562e-05	24.7273
Television	rs9421464	10	82043426	C	T	0.334101	0.0113697	0.00228934	6.8e-07	5.84141e-05	24.6648
Television	rs10421059	19	3453083	A	C	0.218953	-0.0130319	0.00262362	6.8e-07	5.84324e-05	24.6725
Television	rs114845166	4	46187540	A	G	0.914639	-0.0199956	0.00402706	6.9e-07	5.83892e-05	24.6543
Television	rs1039325	5	30761421	T	G	0.414346	-0.0109227	0.0022003	6.9e-07	5.83628e-05	24.6431
Television	rs11612160	12	22890038	A	G	0.636264	-0.0112017	0.00225671	6.9e-07	5.83521e-05	24.6386
Television	rs1999896	1	246206217	G	T	0.689818	0.0115595	0.00233285	7.2e-07	5.81493e-05	24.553
Television	rs73040059	3	23189114	A	C	0.815898	0.0138272	0.00279129	7.3e-07	5.81164e-05	24.5391
Television	rs1897697	11	29054545	C	T	0.195304	0.0135137	0.00272843	7.3e-07	5.80982e-05	24.5314
Television	rs76558730	8	83401597	A	G	0.956909	-0.0271025	0.00547761	7.5e-07	5.79798e-05	24.4814
Television	rs12409242	1	60333159	G	A	0.848856	-0.0149166	0.00301558	7.6e-07	5.7948e-05	24.468
Television	rs6936397	6	43250387	G	C	0.709407	-0.0117682	0.00237963	7.6e-07	5.79217e-05	24.4569
Television	rs115571035	6	62860877	T	G	0.97665	-0.0353681	0.00715212	7.6e-07	5.79154e-05	24.4542
Television	rs111659540	6	32551520	C	T	0.811272	-0.0161985	0.00327768	7.7e-07	5.78438e-05	24.424
Television	rs7532726	1	209760936	A	C	0.736344	0.0120785	0.00244444	7.8e-07	5.78239e-05	24.4156
Television	rs3923114	5	68326298	T	C	0.580426	0.0108353	0.00219284	7.8e-07	5.7824e-05	24.4156
Television	rs9298005	8	60087136	T	C	0.544993	-0.010743	0.0021751	7.8e-07	5.77741e-05	24.3945
Television	rs10799145	1	5021200	T	G	0.499863	-0.0106414	0.00215579	8e-07	5.77065e-05	24.366
Television	rs7950577	11	11813344	G	A	0.311134	0.0115476	0.00234016	8e-07	5.76677e-05	24.3496
Television	rs4484388	5	24123204	C	G	0.50337	0.0106862	0.00216736	8.2e-07	5.75738e-05	24.31
Television	rs56099375	8	77372988	C	T	0.757087	0.012445	0.00252694	8.4e-07	5.74434e-05	24.2549
Television	rs1011124	1	7533164	A	G	0.410084	-0.0108336	0.00220122	8.6e-07	5.73666e-05	24.2225
Television	rs13010892	2	212607429	T	G	0.510364	0.0106232	0.00215832	8.6e-07	5.73746e-05	24.2259
Television	rs13150131	4	131012928	T	C	0.574307	-0.0107543	0.0021849	8.6e-07	5.73775e-05	24.2271
Television	rs17810529	2	164670064	G	T	0.611793	0.010872	0.00221027	8.7e-07	5.73019e-05	24.1951
Television	rs2064199	6	108260973	A	T	0.41634	0.0108723	0.00221079	8.7e-07	5.72781e-05	24.1851
Television	rs67408834	14	101353121	A	T	0.851736	-0.0155969	0.00317045	8.7e-07	5.73159e-05	24.2011
Television	rs143957786	9	130433025	A	C	0.950093	0.0245066	0.0049835	8.8e-07	5.72714e-05	24.1823
Television	rs11652522	17	43055579	C	A	0.896558	-0.0177633	0.0036128	8.8e-07	5.72532e-05	24.1746
Television	rs9914872	17	60792860	G	A	0.614299	-0.0109942	0.00223711	8.9e-07	5.71996e-05	24.152
Television	rs10074596	5	104115901	T	A	0.721108	0.0118765	0.00241754	9e-07	5.71571e-05	24.134
Television	rs61983990	14	41475003	G	A	0.916559	-0.0192755	0.00392455	9e-07	5.7131e-05	24.123
Television	rs11990118	8	143081829	G	A	0.941514	0.0227217	0.00462883	9.2e-07	5.70663e-05	24.0957
Television	rs7980776	12	56292542	C	T	0.268325	0.0122417	0.00249429	9.2e-07	5.70466e-05	24.0874
Television	rs204092	20	14732585	T	C	0.375558	0.0110525	0.00225261	9.3e-07	5.70151e-05	24.074
Television	rs7639565	3	113277105	C	T	0.580199	-0.0107386	0.00219005	9.4e-07	5.69414e-05	24.0429
Television	rs13044742	20	48074240	A	T	0.872856	0.0159277	0.00324749	9.4e-07	5.69706e-05	24.0553
Television	rs1620977	1	72729142	A	G	0.267401	-0.0119555	0.00244013	9.6e-07	5.68526e-05	24.0054
Television	rs1965122	2	25052450	C	T	0.508529	-0.0106215	0.0021676	9.6e-07	5.68662e-05	24.0112
Television	rs9398250	6	111245136	G	A	0.932867	0.0212022	0.00432723	9.6e-07	5.68568e-05	24.0072
Television	rs10516283	4	15052947	T	G	0.47335	0.0105963	0.00216395	9.7e-07	5.67878e-05	23.9781
Television	rs190328705	11	33163765	A	G	0.968924	-0.0308284	0.00629413	9.7e-07	5.68161e-05	23.99
Television	rs76126546	11	91918035	C	T	0.954101	-0.0254411	0.00519506	9.7e-07	5.67978e-05	23.9823
Television	rs13112718	4	136522947	A	G	0.879746	0.0162945	0.00333008	9.9e-07	5.6704e-05	23.9427
Television	rs2282930	7	50754679	G	A	0.78373	0.012887	0.00263367	9.9e-07	5.6705e-05	23.9431
Television	rs1784515	11	132539532	C	T	0.870693	0.0159757	0.00326396	9.9e-07	5.67376e-05	23.9569
Television	rs11643761	16	9065990	T	A	0.896216	0.0174968	0.00357562	9.9e-07	5.67094e-05	23.945
Computer	rs4977839	9	23355310	G	A	0.584465	-0.0199181	0.00223302	4.7e-19	0.000200048	79.5629
Computer	rs9372625	6	98344031	G	A	0.61853	-0.0183911	0.00227197	5.7e-16	0.000164759	65.5255
Computer	rs6744254	2	155986195	C	T	0.47126	-0.0159012	0.00220373	5.4e-13	0.000130917	52.0647
Computer	rs12145677	1	110023610	G	A	0.701536	-0.0170774	0.00240509	1.2e-12	0.000126776	50.4174
Computer	rs13262595	8	143316970	A	G	0.440345	-0.0157346	0.00221517	1.2e-12	0.000126868	50.4542
Computer	rs2220599	5	7378854	C	G	0.632986	-0.0160514	0.00229019	2.4e-12	0.000123521	49.1228
Computer	rs2748985	1	1853184	T	C	0.454667	-0.0153444	0.00221274	4.1e-12	0.00012092	48.0883
Computer	rs136553	22	27255675	C	T	0.624196	-0.0152252	0.00227739	2.3e-11	0.000112386	44.6942
Computer	rs66643547	17	79375315	C	T	0.647284	-0.0153853	0.00231818	3.2e-11	0.000110759	44.0471
Computer	rs2068625	4	159856739	T	C	0.302374	-0.0158375	0.00239755	4e-11	0.000109724	43.6353
Computer	rs2345941	7	133337635	A	G	0.550313	0.014647	0.00221726	4e-11	0.000109731	43.6379
Computer	rs11708955	3	49540114	T	C	0.694765	-0.0157497	0.00238749	4.2e-11	0.000109427	43.5173
Computer	rs784256	18	53398626	G	A	0.188026	0.0185078	0.00283011	6.2e-11	0.000107539	42.7664
Computer	rs12874776	13	57794345	C	A	0.893475	-0.0233491	0.00359184	8e-11	0.00010626	42.2577
Computer	rs7209653	17	19882084	T	C	0.704497	0.0156381	0.00241261	9.1e-11	0.000105647	42.014
Computer	rs1448355	11	131286685	C	T	0.381282	-0.0146118	0.00227388	1.3e-10	0.000103834	41.2926
Computer	rs73578186	9	126334485	C	T	0.675347	0.0149904	0.00236483	2.3e-10	0.00010104	40.1815
Computer	rs55772938	7	70025113	A	G	0.704749	-0.0151223	0.00241703	3.9e-10	9.84328e-05	39.1446
Computer	rs11749912	5	88065628	A	G	0.422554	0.0139203	0.00223731	4.9e-10	9.7345e-05	38.7119
Computer	rs2734849	11	113270160	A	G	0.491453	-0.0135145	0.00220049	8.2e-10	9.48486e-05	37.7191
Computer	rs6129084	20	59828857	A	T	0.358909	-0.0140927	0.00230251	9.3e-10	9.4201e-05	37.4615
Computer	rs6774533	3	62471086	C	T	0.294245	-0.0149436	0.00245831	1.2e-09	9.29197e-05	36.9519
Computer	rs6857629	4	39684977	G	A	0.755067	0.0153859	0.00256016	1.9e-09	9.08204e-05	36.117
Computer	rs11274218	2	215035001	C	T	0.610785	-0.013751	0.00230764	2.5e-09	8.92904e-05	35.5085
Computer	rs113851275	9	98297220	G	A	0.891576	-0.0209442	0.00353742	3.2e-09	8.8151e-05	35.0553
Computer	rs166835	15	47716037	C	T	0.443342	0.0131356	0.00222179	3.4e-09	8.78955e-05	34.9538
Computer	rs7288455	22	39966547	A	G	0.435739	0.013109	0.00222709	4e-09	8.71238e-05	34.6468
Computer	rs17789218	6	100600097	T	C	0.756018	-0.0150545	0.00256134	4.2e-09	8.68703e-05	34.546
Computer	rs10208088	2	221055873	C	T	0.418634	0.0131026	0.00223225	4.4e-09	8.66369e-05	34.4532
Computer	rs7221299	17	19250679	G	A	0.893356	0.0209163	0.00356438	4.4e-09	8.65915e-05	34.4351
Computer	rs10754920	2	146456888	C	G	0.112332	0.0202406	0.00349047	6.7e-09	8.45577e-05	33.6263
Computer	rs206965	12	120856332	T	C	0.206729	0.0156007	0.00271472	9.1e-09	8.30449e-05	33.0246
Computer	rs35933007	12	38929341	G	A	0.771615	-0.0151917	0.00264445	9.2e-09	8.29883e-05	33.0021
Computer	rs1469249	5	113837198	G	A	0.788564	0.0155576	0.00271086	9.5e-09	8.28221e-05	32.936
Computer	rs9477970	6	19082663	T	A	0.808462	-0.0160441	0.00280044	1e-08	8.25379e-05	32.823
Computer	rs78082503	3	116556913	G	C	0.785826	-0.0153586	0.00268761	1.1e-08	8.21195e-05	32.6566
Computer	rs162894	5	131611872	T	G	0.332139	0.0133847	0.00234032	1.1e-08	8.22512e-05	32.709
Computer	rs7526456	1	197773734	T	C	0.412786	-0.0127019	0.00223004	1.2e-08	8.15807e-05	32.4423
Computer	rs7020477	9	116827760	A	G	0.73466	0.0142337	0.00249819	1.2e-08	8.1632e-05	32.4627
Computer	rs12603813	17	43196584	T	C	0.746078	0.014406	0.00253374	1.3e-08	8.12902e-05	32.3268
Computer	rs12706626	7	124531370	G	A	0.617451	-0.012866	0.00226649	1.4e-08	8.10318e-05	32.224
Computer	rs2179517	6	26198845	G	C	0.551298	-0.0124261	0.00220913	1.9e-08	7.95616e-05	31.6393
Computer	rs9608249	22	24613952	G	A	0.851351	0.0173846	0.00310761	2.2e-08	7.86961e-05	31.2951
Computer	rs6498759	16	18020295	T	C	0.309602	0.0132648	0.0023861	2.7e-08	7.77144e-05	30.9047
Computer	rs56158102	5	144027803	C	T	0.344405	0.0132096	0.00238511	3.1e-08	7.7133e-05	30.6734
Computer	rs3944151	7	126970005	A	G	0.275088	0.0136733	0.00246948	3.1e-08	7.70927e-05	30.6574
Computer	rs3730399	16	67229019	A	G	0.934805	0.0246511	0.00446121	3.3e-08	7.67794e-05	30.5328
Computer	rs4702	15	91426560	G	A	0.443547	0.0121782	0.00221469	3.8e-08	7.60358e-05	30.2371
Computer	rs198262	14	57283283	C	T	0.0435078	0.0300048	0.00546001	3.9e-08	7.59404e-05	30.1991
Computer	rs6935828	6	140811367	C	T	0.446483	-0.0121206	0.00221282	4.3e-08	7.54457e-05	30.0024
Computer	rs147543875	10	101624164	C	T	0.976819	0.0416072	0.00763353	5e-08	7.47076e-05	29.7089
Computer	rs1620977	1	72729142	A	G	0.267244	0.0134695	0.00248779	6.2e-08	7.37148e-05	29.314
Computer	rs55836224	2	23895597	T	C	0.793507	0.0146903	0.00272129	6.7e-08	7.32809e-05	29.1415
Computer	rs61859627	10	66464896	A	G	0.731178	0.0133959	0.00248633	7.1e-08	7.29971e-05	29.0286
Computer	rs7984359	13	54018006	C	A	0.852382	0.0167388	0.0031159	7.8e-08	7.25707e-05	28.859
Computer	rs671131	1	208058378	C	A	0.790662	-0.0145507	0.00271154	8e-08	7.24128e-05	28.7962
Computer	rs10502680	18	35314245	C	T	0.321587	-0.0126845	0.00237288	9e-08	7.1858e-05	28.5756
Computer	rs55897719	2	212590841	C	A	0.681514	0.0126225	0.00236546	9.5e-08	7.16044e-05	28.4747
Computer	rs10172483	2	208300941	A	T	0.763889	0.0138238	0.00259319	9.8e-08	7.14605e-05	28.4175
Computer	rs376702757	2	198787412	T	C	0.498699	-0.0118175	0.00221759	9.9e-08	7.14116e-05	28.3981
Computer	rs2120461	1	8447722	C	T	0.343268	-0.0122317	0.0023171	1.3e-07	7.00753e-05	27.8666
Computer	rs6449708	5	50851575	T	C	0.467858	0.0116284	0.00221011	1.4e-07	6.96134e-05	27.6829
Computer	rs9731969	10	65614703	G	A	0.84315	0.016086	0.00305415	1.4e-07	6.97583e-05	27.7406
Computer	rs10160068	10	127623204	A	T	0.684635	-0.0125345	0.00237852	1.4e-07	6.98363e-05	27.7716
Computer	rs561660368	17	48791977	C	A	0.555919	0.0120627	0.00229138	1.4e-07	6.96908e-05	27.7137
Computer	rs4325372	12	40098654	C	T	0.273487	0.0129604	0.00247125	1.6e-07	6.91647e-05	27.5045
Computer	rs60950793	19	31844549	T	C	0.608836	0.012052	0.00229988	1.6e-07	6.9054e-05	27.4605
Computer	rs1532214	3	161617047	A	G	0.766291	-0.0139125	0.00265897	1.7e-07	6.88438e-05	27.3769
Computer	rs56221179	16	6540541	A	G	0.807372	0.0145899	0.00278942	1.7e-07	6.87952e-05	27.3575
Computer	rs11210383	1	74435508	C	A	0.628159	0.0118467	0.00227556	1.9e-07	6.81553e-05	27.1031
Computer	rs7904398	10	67954193	C	T	0.497656	0.0114159	0.00220461	2.2e-07	6.74277e-05	26.8137
Computer	rs12280377	11	132658477	C	A	0.694743	-0.012415	0.00239782	2.2e-07	6.74127e-05	26.8077
Computer	rs35545995	2	185258495	A	G	0.496189	-0.0114044	0.0022031	2.3e-07	6.73842e-05	26.7964
Computer	rs455940	5	102583427	T	C	0.685254	-0.0122636	0.00237114	2.3e-07	6.72672e-05	26.7499
Computer	rs11693600	2	144380542	C	T	0.419514	-0.0115855	0.00224404	2.4e-07	6.70271e-05	26.6544
Computer	rs9321254	6	131121909	G	A	0.870872	-0.0171656	0.00332409	2.4e-07	6.70586e-05	26.6669
Computer	rs56229818	15	58662232	T	C	0.516172	0.0113688	0.00219961	2.4e-07	6.71769e-05	26.7139
Computer	rs4654361	1	29013516	A	G	0.580488	-0.0114667	0.00222735	2.6e-07	6.66472e-05	26.5033
Computer	rs6428459	1	198366112	T	G	0.777224	-0.0136282	0.00264433	2.6e-07	6.67925e-05	26.5611
Computer	rs911554	14	103999371	G	T	0.619977	0.0117287	0.00228175	2.7e-07	6.64425e-05	26.4219
Computer	rs72654148	1	35006201	T	C	0.920755	0.0210045	0.00409064	2.8e-07	6.63017e-05	26.3659
Computer	rs7564844	2	215335556	G	A	0.298964	0.0122618	0.00240078	3.3e-07	6.55973e-05	26.0858
Computer	rs11915871	3	138322468	G	A	0.447155	-0.0113164	0.00221686	3.3e-07	6.55274e-05	26.0579
Computer	rs10272986	7	146691073	A	T	0.705062	-0.0123451	0.00241825	3.3e-07	6.55344e-05	26.0607
Computer	rs7968738	12	90281747	G	A	0.738885	0.012836	0.00251707	3.4e-07	6.5396e-05	26.0057
Computer	rs6794799	3	68541847	C	G	0.0825022	0.0204626	0.00401866	3.5e-07	6.51991e-05	25.9274
Computer	rs9735878	11	90419805	G	T	0.634904	0.0119487	0.00234579	3.5e-07	6.52448e-05	25.9456
Computer	rs1991401	17	62502435	A	G	0.686504	-0.0121645	0.00238694	3.5e-07	6.53113e-05	25.972
Computer	rs6755003	2	12326036	T	C	0.581478	0.0113656	0.00223251	3.6e-07	6.51749e-05	25.9178
Computer	rs34396405	13	63782135	T	C	0.767823	-0.0132175	0.00260942	4.1e-07	6.45199e-05	25.6573
Computer	rs2761438	1	110752139	A	G	0.375461	0.0114923	0.00227123	4.2e-07	6.43835e-05	25.603
Computer	rs2294698	6	163995737	T	C	0.431008	0.0112392	0.00222598	4.4e-07	6.41079e-05	25.4934
Computer	rs7776771	7	73128525	G	A	0.450225	0.0113646	0.00225011	4.4e-07	6.41481e-05	25.5094
Computer	rs7613188	3	94202771	C	T	0.46938	-0.0112149	0.00222377	4.6e-07	6.39579e-05	25.4338
Computer	rs76336198	7	31321628	C	G	0.726351	0.0125989	0.00249944	4.6e-07	6.38944e-05	25.4085
Computer	rs3010239	5	72010301	G	A	0.789601	0.013579	0.00269748	4.8e-07	6.37239e-05	25.3407
Computer	rs2576559	16	55472006	G	C	0.397285	0.0113351	0.00225089	4.8e-07	6.37713e-05	25.3596
Computer	rs7730410	5	140519271	T	C	0.408717	0.0113699	0.00225948	4.9e-07	6.36766e-05	25.3219
Computer	rs57269203	6	37677081	G	C	0.773106	0.0133002	0.00264529	5e-07	6.35701e-05	25.2796
Computer	rs11634155	15	26693096	T	C	0.664668	0.0118009	0.00234859	5e-07	6.34891e-05	25.2474
Computer	rs11677845	2	168975131	A	C	0.550292	-0.0113357	0.00226387	5.5e-07	6.30489e-05	25.0723
Computer	rs12363232	11	47623890	C	T	0.651161	-0.0115883	0.00231449	5.5e-07	6.30395e-05	25.0685
Computer	rs8091177	18	37406823	C	A	0.798061	0.0137274	0.00274313	5.6e-07	6.29749e-05	25.0429
Computer	rs6780848	3	8179920	T	G	0.731061	-0.0124135	0.00248311	5.8e-07	6.28464e-05	24.9917
Computer	rs10828248	10	21824619	A	G	0.657305	-0.0115738	0.002317	5.9e-07	6.27457e-05	24.9517
Computer	rs77039416	14	34710283	T	C	0.900356	0.0183653	0.00367796	5.9e-07	6.26998e-05	24.9334
Computer	rs9995717	4	36689806	A	G	0.680339	0.0117808	0.00236156	6.1e-07	6.258e-05	24.8858
Computer	rs11672035	19	3352401	C	T	0.788048	0.0134282	0.00269448	6.2e-07	6.24553e-05	24.8362
Computer	rs2041687	2	60405620	T	G	0.451651	-0.0112118	0.00225078	6.3e-07	6.23977e-05	24.8133
Computer	rs9426808	1	23484031	A	C	0.733336	0.012389	0.00248886	6.4e-07	6.23097e-05	24.7783
Computer	rs143165192	12	104222594	G	A	0.898466	0.0182798	0.0036723	6.4e-07	6.2309e-05	24.778
Computer	rs6440008	3	141154542	T	C	0.613845	-0.011315	0.00227645	6.7e-07	6.21265e-05	24.7055
Computer	rs149986	6	27993411	G	C	0.909635	0.0261297	0.00526515	6.9e-07	6.19343e-05	24.629
Computer	rs9908234	17	47577348	A	G	0.94044	-0.0232349	0.00468437	7e-07	6.18676e-05	24.6025
Computer	rs12752313	1	90855529	G	A	0.878969	0.0167443	0.00338139	7.3e-07	6.16634e-05	24.5213
Computer	rs17567151	15	83801716	C	G	0.781111	-0.0132887	0.00268453	7.4e-07	6.16187e-05	24.5035
Computer	rs9621675	22	33698546	C	T	0.965451	0.0307817	0.00622244	7.5e-07	6.15387e-05	24.4717
Computer	rs117741866	15	56424369	G	A	0.987726	-0.0518595	0.0105033	7.9e-07	6.13041e-05	24.3784
Computer	rs17337530	11	121937594	C	T	0.774494	-0.0130369	0.00264089	8e-07	6.12819e-05	24.3696
Computer	rs2689105	14	83064778	T	A	0.731286	-0.0122716	0.00248652	8e-07	6.12495e-05	24.3567
Computer	rs11153800	6	119580818	G	A	0.634869	0.0113337	0.0022986	8.2e-07	6.11366e-05	24.3118
Computer	rs62553704	9	29316143	C	T	0.941449	-0.0232612	0.00472956	8.7e-07	6.08285e-05	24.1893
Computer	rs7557664	2	199494159	T	A	0.476615	-0.0108195	0.0022057	9.3e-07	6.05071e-05	24.0614
Computer	rs147038091	13	21576645	T	C	0.992875	0.0707091	0.0144111	9.3e-07	6.05398e-05	24.0744
Driving	rs1198575	1	98562260	T	C	0.193184	0.0189685	0.00282745	2e-11	0.000113265	45.0066
Driving	rs6012558	20	47531286	G	A	0.578449	0.0144779	0.00226377	1.6e-10	0.000102936	40.9022
Driving	rs10186876	2	44241155	A	G	0.360301	0.0144048	0.00233801	7.2e-10	9.55317e-05	37.9596
Driving	rs4765541	12	124465995	T	C	0.664081	0.0137597	0.00235511	5.1e-09	8.59064e-05	34.1347
Driving	rs9840902	3	78369573	G	A	0.781431	-0.0148575	0.00271642	4.5e-08	7.52891e-05	29.9156
Driving	rs2552183	15	66267107	A	G	0.0746656	-0.0225892	0.00422795	9.2e-08	7.18419e-05	28.5458
Driving	rs10945894	6	163766761	C	T	0.366153	0.0123909	0.00232345	9.7e-08	7.15773e-05	28.4406
Driving	rs72761109	5	71506529	C	T	0.68804	0.0127145	0.0024046	1.2e-07	7.03638e-05	27.9584
Driving	rs12360913	11	46177479	C	T	0.749798	0.0136936	0.00258728	1.2e-07	7.04993e-05	28.0123
Driving	rs11678022	2	136809033	A	T	0.257994	-0.0136261	0.00258209	1.3e-07	7.0087e-05	27.8484
Driving	rs12686163	9	120417889	G	A	0.847983	0.0162944	0.00310112	1.5e-07	6.94827e-05	27.6083
Driving	rs11264313	1	155076505	A	G	0.486899	-0.0116395	0.00222759	1.7e-07	6.87125e-05	27.3022
Driving	rs11689629	2	204633075	C	T	0.753829	0.0136873	0.00262522	1.9e-07	6.84135e-05	27.1834
Driving	rs10189857	2	60713235	A	G	0.567778	-0.0116306	0.00225117	2.4e-07	6.71778e-05	26.6924
Driving	rs62263037	3	48393176	G	A	0.592437	-0.0116239	0.00227582	3.3e-07	6.56548e-05	26.0872
Driving	rs11172304	12	58097862	T	C	0.462703	0.0114047	0.00223609	3.4e-07	6.54678e-05	26.0129
Driving	rs4469016	3	158872693	C	T	0.555614	-0.0114127	0.00224028	3.5e-07	6.53147e-05	25.9521
Driving	rs7932210	11	16382466	G	A	0.276611	-0.0129518	0.00254216	3.5e-07	6.53271e-05	25.957
Driving	rs2102422	9	121530957	T	G	0.545394	0.0114235	0.00224669	3.7e-07	6.50655e-05	25.8531
Driving	rs214969	6	152776331	G	C	0.594595	0.0114084	0.00226701	4.8e-07	6.37356e-05	25.3246
Driving	rs2944829	7	71786721	G	A	0.554938	-0.0112746	0.00224027	4.8e-07	6.37443e-05	25.328
Driving	rs3929563	2	156506744	T	A	0.662299	-0.0118035	0.00235638	5.5e-07	6.31496e-05	25.0918
Driving	rs140398213	6	54160219	C	T	0.97522	-0.0367571	0.00736596	6e-07	6.26706e-05	24.9014
Driving	rs6736898	2	164389567	A	G	0.646853	-0.0116172	0.00233271	6.4e-07	6.24197e-05	24.8017
Driving	rs10968218	9	27946527	T	G	0.653345	-0.0116388	0.00234525	7e-07	6.19838e-05	24.6285
Driving	rs1869165	10	106805350	T	C	0.81307	-0.0141748	0.00286365	7.4e-07	6.16644e-05	24.5016
Driving	rs34936791	9	22725109	G	A	0.933556	-0.0221849	0.00450804	8.6e-07	6.09509e-05	24.2181
Driving	rs1807998	13	89072967	T	G	0.824022	-0.0143667	0.00292164	8.8e-07	6.08557e-05	24.1802
Driving	rs9841945	3	157581467	T	C	0.384286	0.0114271	0.0023327	9.6e-07	6.03942e-05	23.9969

## Sheet: eTable 2
eTable 2 Statistical power of intrument variables
Exposure	R-square	Number of subjects	Number of cases	Proportion of cases	Observational OR	F-statistics	Statistical power
Television watching	0.161	400364	12136	0.03	1.2	79156.4	1
Computer use	0.093	397641	12085	0.03	0.97	42011.4	0.17
Driving	0.044	397315	12081	0.03	1.03	18842.4	0.1

## Sheet: eTable 3
eTable 3. Results from univariable Mendelian randomization analyses of relationships between leisure sedentary behaviors and 15 site-specific cancers
(The bold lines indicate the most appropriate causal estimates according to sensitivity analyses. No. of SNPs stands for number of SNPs. SNPs at different P-value cut-off (P < 5E-08, < 1E-07, < 1E-06) were included.)
Exposure	Outcome	Method	No. of SNP	Beta	SE	P-value	Lower 95%CI	Upper 95%CI	OR	Lower 95%CI of OR	Upper 95%CI of OR	P-value cut -off
Television	Breast cancer	MR Egger	178	0.382855	0.238574	0.11	-0.0847504	0.850461	1.46647	0.918742	2.34073	5e-08
Television	Breast cancer	Inverse variance weighted (fixed effects)	178	0.187225	0.0511415	<0.001	0.0869875	0.287462	1.2059	1.09088	1.33304	5e-08
Television	Breast cancer	Inverse variance weighted (random effects)	178	0.187225	0.0511415	<0.001	0.0869875	0.287462	1.2059	1.09088	1.33304	5e-08
Television	Breast cancer	Weighted median	178	0.152311	0.0562494	0.007	0.0420623	0.26256	1.16452	1.04296	1.30025	5e-08
Television	Breast cancer	Weighted mode	178	0.225551	0.17996	0.21	-0.12717	0.578272	1.25301	0.880584	1.78296	5e-08
Television	Breast cancer (ER-)	MR Egger	178	0.22825	0.382295	0.55	-0.521048	0.977547	1.2564	0.593898	2.65793	5e-08
Television	Breast cancer (ER-)	Inverse variance weighted (fixed effects)	178	0.27432	0.0814932	<0.001	0.114593	0.434047	1.31564	1.12142	1.54349	5e-08
Television	Breast cancer (ER-)	Inverse variance weighted (random effects)	178	0.27432	0.0814932	<0.001	0.114593	0.434047	1.31564	1.12142	1.54349	5e-08
Television	Breast cancer (ER-)	Weighted median	178	0.436453	0.102923	<0.001	0.234724	0.638182	1.54721	1.26456	1.89304	5e-08
Television	Breast cancer (ER-)	Weighted mode	178	0.733145	0.329962	0.03	0.0864198	1.37987	2.08162	1.09026	3.97439	5e-08
Television	Breast cancer (ER+)	MR Egger	178	0.209287	0.280157	0.46	-0.339821	0.758395	1.2328	0.711898	2.13485	5e-08
Television	Breast cancer (ER+)	Inverse variance weighted (fixed effects)	178	0.18656	0.0599359	0.002	0.0690858	0.304035	1.2051	1.07153	1.35532	5e-08
Television	Breast cancer (ER+)	Inverse variance weighted (random effects)	178	0.18656	0.0599359	0.002	0.0690858	0.304035	1.2051	1.07153	1.35532	5e-08
Television	Breast cancer (ER+)	Weighted median	178	0.1568	0.0644415	0.01	0.0304947	0.283105	1.16976	1.03096	1.32724	5e-08
Television	Breast cancer (ER+)	Weighted mode	178	0.423801	0.216328	0.05	-0.000201249	0.847803	1.52776	0.999799	2.33451	5e-08
Television	Cancer of liver and intrahepatic bile ducts	MR Egger	176	-3.32603	2.09167	0.11	-7.4257	0.77364	0.0359354	0.000595742	2.16764	5e-08
Television	Cancer of liver and intrahepatic bile ducts	Inverse variance weighted (fixed effects)	176	0.341437	0.450136	0.45	-0.54083	1.2237	1.40697	0.582265	3.39976	5e-08
Television	Cancer of liver and intrahepatic bile ducts	Inverse variance weighted (random effects)	176	0.341437	0.411654	0.41	-0.465404	1.14828	1.40697	0.627881	3.15276	5e-08
Television	Cancer of liver and intrahepatic bile ducts	Weighted median	176	0.236312	0.657847	0.72	-1.05307	1.52569	1.26657	0.348866	4.59833	5e-08
Television	Cancer of liver and intrahepatic bile ducts	Weighted mode	176	-0.528691	1.85341	0.78	-4.16138	3.104	0.589376	0.015586	22.2869	5e-08
Television	Cancer of oesophagus	MR Egger	176	2.06233	2.45599	0.4	-2.75141	6.87608	7.86429	0.0638376	968.818	5e-08
Television	Cancer of oesophagus	Inverse variance weighted (fixed effects)	176	0.522167	0.527295	0.32	-0.511331	1.55567	1.68568	0.599697	4.73824	5e-08
Television	Cancer of oesophagus	Inverse variance weighted (random effects)	176	0.522167	0.527295	0.32	-0.511331	1.55567	1.68568	0.599697	4.73824	5e-08
Television	Cancer of oesophagus	Weighted median	176	0.141675	0.781829	0.86	-1.39071	1.67406	1.1522	0.248899	5.33378	5e-08
Television	Cancer of oesophagus	Weighted mode	176	-3.93508	2.2441	0.08	-8.33352	0.463355	0.0195441	0.000240325	1.5894	5e-08
Television	Cancer of urinary organs	MR Egger	176	0.235159	0.847418	0.78	-1.42578	1.8961	1.26511	0.240321	6.65986	5e-08
Television	Cancer of urinary organs	Inverse variance weighted (fixed effects)	176	0.099711	0.181667	0.58	-0.256357	0.455779	1.10485	0.773866	1.5774	5e-08
Television	Cancer of urinary organs	Inverse variance weighted (random effects)	176	0.099711	0.181667	0.58	-0.256357	0.455779	1.10485	0.773866	1.5774	5e-08
Television	Cancer of urinary organs	Weighted median	176	0.214991	0.255696	0.4	-0.286173	0.716154	1.23985	0.751133	2.04655	5e-08
Television	Cancer of urinary organs	Weighted mode	176	0.797299	0.744389	0.29	-0.661704	2.2563	2.21954	0.515971	9.54772	5e-08
Television	Cervical cancer	MR Egger	132	0.0116628	0.00566614	0.04	0.000557124	0.0227684	1.01173	1.00056	1.02303	5e-08
Television	Cervical cancer	Inverse variance weighted (fixed effects)	132	0.00290186	0.000829787	<0.001	0.00127548	0.00452824	1.00291	1.00128	1.00454	5e-08
Television	Cervical cancer	Inverse variance weighted (random effects)	132	0.00290186	0.000829787	<0.001	0.00127548	0.00452824	1.00291	1.00128	1.00454	5e-08
Television	Cervical cancer	Weighted median	132	0.00390268	0.00120871	0.001	0.0015336	0.00627176	1.00391	1.00153	1.00629	5e-08
Television	Cervical cancer	Weighted mode	132	0.0086947	0.00413773	0.04	0.00058475	0.0168046	1.00873	1.00058	1.01695	5e-08
Television	Endometrial cancer	MR Egger	188	0.905934	0.442499	0.04	0.0386356	1.77323	2.47424	1.03939	5.88987	5e-08
Television	Endometrial cancer	Inverse variance weighted (fixed effects)	188	0.248733	0.0964408	0.01	0.0597095	0.437757	1.2824	1.06153	1.54923	5e-08
Television	Endometrial cancer	Inverse variance weighted (random effects)	188	0.248733	0.0964408	0.01	0.0597095	0.437757	1.2824	1.06153	1.54923	5e-08
Television	Endometrial cancer	Weighted median	188	0.255424	0.122714	0.04	0.0149055	0.495943	1.29101	1.01502	1.64205	5e-08
Television	Endometrial cancer	Weighted mode	188	0.314373	0.351493	0.37	-0.374554	1.0033	1.3694	0.687596	2.72727	5e-08
Television	Endometrial cancer (Endometrioid histology)	MR Egger	188	1.08903	0.526851	0.04	0.056403	2.12166	2.97139	1.05802	8.34496	5e-08
Television	Endometrial cancer (Endometrioid histology)	Inverse variance weighted (fixed effects)	188	0.24746	0.114832	0.03	0.022389	0.472531	1.28077	1.02264	1.60405	5e-08
Television	Endometrial cancer (Endometrioid histology)	Inverse variance weighted (random effects)	188	0.24746	0.114832	0.03	0.022389	0.472531	1.28077	1.02264	1.60405	5e-08
Television	Endometrial cancer (Endometrioid histology)	Weighted median	188	0.242052	0.140251	0.08	-0.0328397	0.516943	1.27386	0.967694	1.67689	5e-08
Television	Endometrial cancer (Endometrioid histology)	Weighted mode	188	0.109581	0.428266	0.8	-0.729819	0.948981	1.11581	0.481996	2.58308	5e-08
Television	Endometrial cancer (Non-endometrioid histology)	MR Egger	187	1.53896	1.1217	0.17	-0.659576	3.73749	4.65973	0.51707	41.9925	5e-08
Television	Endometrial cancer (Non-endometrioid histology)	Inverse variance weighted (fixed effects)	187	0.142788	0.243949	0.56	-0.335351	0.620928	1.15349	0.715087	1.86065	5e-08
Television	Endometrial cancer (Non-endometrioid histology)	Inverse variance weighted (random effects)	187	0.142788	0.243949	0.56	-0.335351	0.620928	1.15349	0.715087	1.86065	5e-08
Television	Endometrial cancer (Non-endometrioid histology)	Weighted median	187	0.243338	0.357731	0.5	-0.457815	0.94449	1.2755	0.632665	2.5715	5e-08
Television	Endometrial cancer (Non-endometrioid histology)	Weighted mode	187	0.733822	1.1051	0.51	-1.43217	2.89981	2.08303	0.238791	18.1707	5e-08
Television	Oral cavity and pharyngeal cancer	MR Egger	170	1.27137	1.18619	0.29	-1.05356	3.5963	3.56573	0.348693	36.4631	5e-08
Television	Oral cavity and pharyngeal cancer	Inverse variance weighted (fixed effects)	170	0.482219	0.254388	0.06	-0.0163807	0.980818	1.61966	0.983753	2.66664	5e-08
Television	Oral cavity and pharyngeal cancer	Inverse variance weighted (random effects)	170	0.482219	0.254388	0.06	-0.0163807	0.980818	1.61966	0.983753	2.66664	5e-08
Television	Oral cavity and pharyngeal cancer	Weighted median	170	0.33791	0.356286	0.34	-0.360411	1.03623	1.40201	0.69739	2.81857	5e-08
Television	Oral cavity and pharyngeal cancer	Weighted mode	170	0.448926	0.960723	0.64	-1.43409	2.33194	1.56663	0.238332	10.2979	5e-08
Television	Ovarian cancer	MR Egger	178	0.433188	0.371982	0.25	-0.295897	1.16227	1.54217	0.743864	3.19719	5e-08
Television	Ovarian cancer	Inverse variance weighted (fixed effects)	178	0.022562	0.0804628	0.78	-0.135145	0.180269	1.02282	0.873589	1.19754	5e-08
Television	Ovarian cancer	Inverse variance weighted (random effects)	178	0.022562	0.0804628	0.78	-0.135145	0.180269	1.02282	0.873589	1.19754	5e-08
Television	Ovarian cancer	Weighted median	178	-0.0511728	0.109414	0.64	-0.265623	0.163278	0.950114	0.766728	1.17736	5e-08
Television	Ovarian cancer	Weighted mode	178	-0.183475	0.310434	0.56	-0.791925	0.424974	0.832372	0.452972	1.52955	5e-08
Television	Ovarian cancer (CCO)	MR Egger	178	-0.717344	1.03562	0.49	-2.74716	1.31248	0.488047	0.0641094	3.71536	5e-08
Television	Ovarian cancer (CCO)	Inverse variance weighted (fixed effects)	178	-0.127248	0.225039	0.57	-0.568323	0.313828	0.880516	0.566475	1.36865	5e-08
Television	Ovarian cancer (CCO)	Inverse variance weighted (random effects)	178	-0.127248	0.225039	0.57	-0.568323	0.313828	0.880516	0.566475	1.36865	5e-08
Television	Ovarian cancer (CCO)	Weighted median	178	0.196862	0.332668	0.55	-0.455167	0.848891	1.21758	0.634342	2.33705	5e-08
Television	Ovarian cancer (CCO)	Weighted mode	178	0.67733	0.961866	0.48	-1.20793	2.56259	1.96861	0.298816	12.9693	5e-08
Television	Ovarian cancer (EO)	MR Egger	178	2.12258	0.765596	0.006	0.622009	3.62315	8.35264	1.86267	37.4552	5e-08
Television	Ovarian cancer (EO)	Inverse variance weighted (fixed effects)	178	-0.118287	0.169642	0.49	-0.450786	0.214213	0.888441	0.637127	1.23889	5e-08
Television	Ovarian cancer (EO)	Inverse variance weighted (random effects)	178	-0.118287	0.169642	0.49	-0.450786	0.214213	0.888441	0.637127	1.23889	5e-08
Television	Ovarian cancer (EO)	Weighted median	178	0.328113	0.231157	0.16	-0.124954	0.78118	1.38835	0.882537	2.18405	5e-08
Television	Ovarian cancer (EO)	Weighted mode	178	0.816979	0.632734	0.2	-0.42318	2.05714	2.26365	0.654961	7.82355	5e-08
Television	Ovarian cancer (HGS)	MR Egger	178	-0.0692713	0.439553	0.87	-0.930795	0.792252	0.933073	0.39424	2.20836	5e-08
Television	Ovarian cancer (HGS)	Inverse variance weighted (fixed effects)	178	0.0227431	0.0946643	0.81	-0.162799	0.208285	1.023	0.849762	1.23156	5e-08
Television	Ovarian cancer (HGS)	Inverse variance weighted (random effects)	178	0.0227431	0.0946643	0.81	-0.162799	0.208285	1.023	0.849762	1.23156	5e-08
Television	Ovarian cancer (HGS)	Weighted median	178	0.0913514	0.132971	0.49	-0.169272	0.351975	1.09565	0.844279	1.42187	5e-08
Television	Ovarian cancer (HGS)	Weighted mode	178	0.135712	0.369702	0.71	-0.588904	0.860328	1.14535	0.554935	2.36394	5e-08
Television	Ovarian cancer (LGS+LMPS)	MR Egger	178	1.61598	0.777671	0.04	0.0917486	3.14022	5.03283	1.09609	23.1089	5e-08
Television	Ovarian cancer (LGS+LMPS)	Inverse variance weighted (fixed effects)	178	0.399712	0.168866	0.02	0.0687344	0.730689	1.49139	1.07115	2.07651	5e-08
Television	Ovarian cancer (LGS+LMPS)	Inverse variance weighted (random effects)	178	0.399712	0.168866	0.02	0.0687344	0.730689	1.49139	1.07115	2.07651	5e-08
Television	Ovarian cancer (LGS+LMPS)	Weighted median	178	0.58638	0.234636	0.01	0.126494	1.04627	1.79747	1.13484	2.847	5e-08
Television	Ovarian cancer (LGS+LMPS)	Weighted mode	178	1.14382	0.681475	0.1	-0.191873	2.47951	3.13873	0.825412	11.9354	5e-08
Television	Ovarian cancer (MO)	MR Egger	178	0.420119	0.768591	0.59	-1.08632	1.92656	1.52214	0.337456	6.86583	5e-08
Television	Ovarian cancer (MO)	Inverse variance weighted (fixed effects)	178	0.17219	0.166392	0.3	-0.153937	0.498317	1.1879	0.857326	1.64595	5e-08
Television	Ovarian cancer (MO)	Inverse variance weighted (random effects)	178	0.17219	0.165267	0.3	-0.151733	0.496113	1.1879	0.859218	1.64232	5e-08
Television	Ovarian cancer (MO)	Weighted median	178	0.305107	0.239296	0.2	-0.163913	0.774126	1.35677	0.848816	2.1687	5e-08
Television	Ovarian cancer (MO)	Weighted mode	178	0.362566	0.632101	0.57	-0.876352	1.60148	1.43701	0.416299	4.96039	5e-08
Television	Pancreatic cancer	MR Egger	86	-0.698772	2.00897	0.73	-4.63635	3.2388	0.497195	0.00969303	25.5032	5e-08
Television	Pancreatic cancer	Inverse variance weighted (fixed effects)	86	-0.312579	0.367448	0.39	-1.03278	0.407618	0.731558	0.356017	1.50323	5e-08
Television	Pancreatic cancer	Inverse variance weighted (random effects)	86	-0.312579	0.365817	0.39	-1.02958	0.404423	0.731558	0.357157	1.49844	5e-08
Television	Pancreatic cancer	Weighted median	86	-0.395943	0.518876	0.45	-1.41294	0.621054	0.673045	0.243426	1.86089	5e-08
Television	Pancreatic cancer	Weighted mode	86	0.54014	1.16857	0.65	-1.75025	2.83053	1.71625	0.17373	16.9545	5e-08
Television	Prostate cancer	MR Egger	176	0.160519	0.274526	0.56	-0.377552	0.698589	1.17412	0.685538	2.01091	5e-08
Television	Prostate cancer	Inverse variance weighted (fixed effects)	176	-0.0465022	0.0592758	0.43	-0.162683	0.0696783	0.954562	0.849861	1.07216	5e-08
Television	Prostate cancer	Inverse variance weighted (random effects)	176	-0.0465022	0.0592758	0.43	-0.162683	0.0696783	0.954562	0.849861	1.07216	5e-08
Television	Prostate cancer	Weighted median	176	-0.034872	0.0708246	0.62	-0.173688	0.103944	0.965729	0.840559	1.10954	5e-08
Television	Prostate cancer	Weighted mode	176	-0.0930624	0.194589	0.63	-0.474456	0.288332	0.911137	0.622223	1.3342	5e-08
Television	Melanoma	MR Egger	180	-0.00123596	0.00548283	0.82	-0.0119823	0.00951039	0.998765	0.988089	1.00956	5e-08
Television	Melanoma	Inverse variance weighted (fixed effects)	180	-0.00254033	0.00118724	0.03	-0.00486732	-0.00021335	0.997463	0.995145	0.999787	5e-08
Television	Melanoma	Inverse variance weighted (random effects)	180	-0.00254033	0.00118724	0.03	-0.00486732	-0.00021335	0.997463	0.995145	0.999787	5e-08
Television	Melanoma	Weighted median	180	-0.00305162	0.00171124	0.07	-0.00640564	0.000302406	0.996953	0.993615	1.0003	5e-08
Television	Melanoma	Weighted mode	180	-0.00767312	0.00536019	0.15	-0.0181791	0.00283286	0.992356	0.981985	1.00284	5e-08
Television	Bladder cancer	MR Egger	87	-0.00389219	0.00576637	0.5	-0.0151943	0.00740989	0.996115	0.984921	1.00744	5e-08
Television	Bladder cancer	Inverse variance weighted (fixed effects)	87	-0.000634812	0.000897564	0.48	-0.00239404	0.00112441	0.999365	0.997609	1.00113	5e-08
Television	Bladder cancer	Inverse variance weighted (random effects)	87	-0.000634812	0.000897564	0.48	-0.00239404	0.00112441	0.999365	0.997609	1.00113	5e-08
Television	Bladder cancer	Weighted median	87	-5.0157e-05	0.00115309	0.97	-0.00231021	0.0022099	0.99995	0.997692	1.00221	5e-08
Television	Bladder cancer	Weighted mode	87	-0.0051215	0.0030703	0.1	-0.0111393	0.000896276	0.994892	0.988923	1.0009	5e-08
Television	Glioma	MR Egger	67	-0.976588	2.25496	0.67	-5.3963	3.44313	0.376594	0.00453331	31.2847	5e-08
Television	Glioma	Inverse variance weighted (fixed effects)	67	-0.363397	0.415497	0.38	-1.17777	0.450977	0.69531	0.307964	1.56985	5e-08
Television	Glioma	Inverse variance weighted (random effects)	67	-0.363397	0.415497	0.38	-1.17777	0.450977	0.69531	0.307964	1.56985	5e-08
Television	Glioma	Weighted median	67	-1.17447	0.584078	0.04	-2.31926	-0.0296781	0.308982	0.0983459	0.970758	5e-08
Television	Glioma	Weighted mode	67	-1.53179	1.22498	0.22	-3.93275	0.86916	0.216147	0.0195898	2.38491	5e-08
Television	Thyroid cancer	MR Egger	105	4.58121	3.45449	0.19	-2.18959	11.352	97.6327	0.111963	85136.6	5e-08
Television	Thyroid cancer	Inverse variance weighted (fixed effects)	105	0.582439	0.62459	0.35	-0.641758	1.80664	1.7904	0.526366	6.08993	5e-08
Television	Thyroid cancer	Inverse variance weighted (random effects)	105	0.582439	0.62459	0.35	-0.641758	1.80664	1.7904	0.526366	6.08993	5e-08
Television	Thyroid cancer	Weighted median	105	-0.0772342	0.878494	0.93	-1.79908	1.64461	0.925673	0.165451	5.17901	5e-08
Television	Thyroid cancer	Weighted mode	105	-0.362268	2.27864	0.87	-4.8284	4.10386	0.696095	0.00799931	60.5739	5e-08
Television	Colon cancer	MR Egger	187	-0.00503968	0.00501645	0.32	-0.0148719	0.00479257	0.994973	0.985238	1.0048	5e-08
Television	Colon cancer	Inverse variance weighted (fixed effects)	187	0.000673799	0.00111533	0.55	-0.00151224	0.00285984	1.00067	0.998489	1.00286	5e-08
Television	Colon cancer	Inverse variance weighted (random effects)	187	0.000673799	0.00111533	0.55	-0.00151224	0.00285984	1.00067	0.998489	1.00286	5e-08
Television	Colon cancer	Weighted median	187	0.000512604	0.00147119	0.73	-0.00237093	0.00339614	1.00051	0.997632	1.0034	5e-08
Television	Colon cancer	Weighted mode	187	0.00647229	0.00501247	0.2	-0.00335216	0.0162967	1.00649	0.996653	1.01643	5e-08
Driving	Breast cancer	MR Egger	4	4.21017	2.76086	0.27	-1.20112	9.62146	67.368	0.300857	15085.1	5e-08
Driving	Breast cancer	Inverse variance weighted (fixed effects)	4	-0.354605	0.395499	0.37	-1.12978	0.420572	0.70145	0.323103	1.52283	5e-08
Driving	Breast cancer	Inverse variance weighted (random effects)	4	-0.354605	0.395499	0.37	-1.12978	0.420572	0.70145	0.323103	1.52283	5e-08
Driving	Breast cancer	Weighted median	4	-0.206157	0.316403	0.51	-0.826307	0.413994	0.813706	0.437662	1.51285	5e-08
Driving	Breast cancer	Weighted mode	4	0.00159692	0.466009	1	-0.911781	0.914974	1.0016	0.401808	2.49671	5e-08
Driving	Breast cancer (ER-)	MR Egger	4	6.00153	5.17429	0.37	-4.14008	16.1431	404.046	0.0159216	1.02536e+07	5e-08
Driving	Breast cancer (ER-)	Inverse variance weighted (fixed effects)	4	-0.107105	0.627639	0.86	-1.33728	1.12307	0.898431	0.262559	3.07427	5e-08
Driving	Breast cancer (ER-)	Inverse variance weighted (random effects)	4	-0.107105	0.627639	0.86	-1.33728	1.12307	0.898431	0.262559	3.07427	5e-08
Driving	Breast cancer (ER-)	Weighted median	4	0.131131	0.523365	0.8	-0.894664	1.15693	1.14012	0.408745	3.18014	5e-08
Driving	Breast cancer (ER-)	Weighted mode	4	0.772428	0.791936	0.4	-0.779766	2.32462	2.16502	0.458513	10.2228	5e-08
Driving	Breast cancer (ER+)	MR Egger	4	4.63839	2.41762	0.2	-0.100134	9.37692	103.378	0.904716	11812.6	5e-08
Driving	Breast cancer (ER+)	Inverse variance weighted (fixed effects)	4	-0.536048	0.408572	0.19	-1.33685	0.264753	0.585056	0.262672	1.30311	5e-08
Driving	Breast cancer (ER+)	Inverse variance weighted (random effects)	4	-0.536048	0.408572	0.19	-1.33685	0.264753	0.585056	0.262672	1.30311	5e-08
Driving	Breast cancer (ER+)	Weighted median	4	-0.495882	0.376973	0.19	-1.23475	0.242984	0.609033	0.290908	1.27505	5e-08
Driving	Breast cancer (ER+)	Weighted mode	4	-0.414595	0.625295	0.55	-1.64017	0.810983	0.660608	0.193947	2.25012	5e-08
Driving	Cancer of liver and intrahepatic bile ducts	MR Egger	5	-12.1921	32.2183	0.73	-75.34	50.9559	5.07056e-06	1.90656e-33	1.34854e+22	5e-08
Driving	Cancer of liver and intrahepatic bile ducts	Inverse variance weighted (fixed effects)	5	1.24616	3.29249	0.71	-5.20712	7.69944	3.47697	0.00547743	2207.12	5e-08
Driving	Cancer of liver and intrahepatic bile ducts	Inverse variance weighted (random effects)	5	1.24616	3.29249	0.71	-5.20712	7.69944	3.47697	0.00547743	2207.12	5e-08
Driving	Cancer of liver and intrahepatic bile ducts	Weighted median	5	-2.16461	3.59113	0.55	-9.20323	4.874	0.114794	0.000100714	130.843	5e-08
Driving	Cancer of liver and intrahepatic bile ducts	Weighted mode	5	-2.32101	4.73975	0.65	-11.6109	6.9689	0.098174	9.06648e-06	1063.05	5e-08
Driving	Cancer of oesophagus	MR Egger	5	25.1393	25.689	0.4	-25.211	75.4897	8.27714e+10	1.12456e-11	6.09225e+32	5e-08
Driving	Cancer of oesophagus	Inverse variance weighted (fixed effects)	5	3.54462	2.94271	0.23	-2.22309	9.31234	34.6267	0.108274	11073.9	5e-08
Driving	Cancer of oesophagus	Inverse variance weighted (random effects)	5	3.54462	1.40035	0.01	0.799934	6.28932	34.6267	2.22539	538.785	5e-08
Driving	Cancer of oesophagus	Weighted median	5	3.72882	3.4707	0.28	-3.07375	10.5314	41.6298	0.0462474	37473.3	5e-08
Driving	Cancer of oesophagus	Weighted mode	5	3.40012	4.74262	0.51	-5.89542	12.6957	29.9676	0.00275202	326327	5e-08
Driving	Cancer of urinary organs	MR Egger	5	-4.20638	8.56144	0.66	-20.9868	12.574	0.0149002	7.68323e-10	288961	5e-08
Driving	Cancer of urinary organs	Inverse variance weighted (fixed effects)	5	0.413425	0.980873	0.67	-1.50909	2.33594	1.51199	0.221112	10.3391	5e-08
Driving	Cancer of urinary organs	Inverse variance weighted (random effects)	5	0.413425	0.454451	0.36	-0.477298	1.30415	1.51199	0.620457	3.68455	5e-08
Driving	Cancer of urinary organs	Weighted median	5	0.729884	1.18266	0.54	-1.58812	3.04789	2.07484	0.204309	21.0709	5e-08
Driving	Cancer of urinary organs	Weighted mode	5	1.23225	1.64089	0.49	-1.9839	4.4484	3.42894	0.137532	85.4901	5e-08
Driving	Cervical cancer	MR Egger	5	0.00963858	0.0386607	0.82	-0.0661364	0.0854136	1.00969	0.936003	1.08917	5e-08
Driving	Cervical cancer	Inverse variance weighted (fixed effects)	5	-0.00544267	0.00431162	0.21	-0.0138934	0.00300812	0.994572	0.986203	1.00301	5e-08
Driving	Cervical cancer	Inverse variance weighted (random effects)	5	-0.00544267	0.00239541	0.02	-0.0101377	-0.000747656	0.994572	0.989914	0.999253	5e-08
Driving	Cervical cancer	Weighted median	5	-0.00426133	0.00542482	0.43	-0.014894	0.00637132	0.995748	0.985216	1.00639	5e-08
Driving	Cervical cancer	Weighted mode	5	-0.00458792	0.00669337	0.53	-0.0177069	0.00853109	0.995423	0.982449	1.00857	5e-08
Driving	Endometrial cancer	MR Egger	5	-6.20255	6.36183	0.4	-18.6717	6.26664	0.00202426	7.77974e-09	526.703	5e-08
Driving	Endometrial cancer	Inverse variance weighted (fixed effects)	5	-0.435205	0.69381	0.53	-1.79507	0.924663	0.647132	0.166115	2.52102	5e-08
Driving	Endometrial cancer	Inverse variance weighted (random effects)	5	-0.435205	0.69381	0.53	-1.79507	0.924663	0.647132	0.166115	2.52102	5e-08
Driving	Endometrial cancer	Weighted median	5	-0.139317	0.722524	0.85	-1.55546	1.27683	0.869952	0.211091	3.58526	5e-08
Driving	Endometrial cancer	Weighted mode	5	0.706352	1.17256	0.58	-1.59187	3.00457	2.02658	0.203545	20.1776	5e-08
Driving	Endometrial cancer (Endometrioid histology)	MR Egger	5	-4.95726	5.37118	0.42	-15.4848	5.57025	0.00703214	1.88384e-07	262.5	5e-08
Driving	Endometrial cancer (Endometrioid histology)	Inverse variance weighted (fixed effects)	5	-0.247114	0.597407	0.68	-1.41803	0.923804	0.781052	0.24219	2.51886	5e-08
Driving	Endometrial cancer (Endometrioid histology)	Inverse variance weighted (random effects)	5	-0.247114	0.503135	0.62	-1.23326	0.73903	0.781052	0.291342	2.0939	5e-08
Driving	Endometrial cancer (Endometrioid histology)	Weighted median	5	0.248638	0.732295	0.73	-1.18666	1.68394	1.28228	0.305239	5.38672	5e-08
Driving	Endometrial cancer (Endometrioid histology)	Weighted mode	5	0.648816	1.15713	0.6	-1.61916	2.91679	1.91327	0.198066	18.4818	5e-08
Driving	Endometrial cancer (Non-endometrioid histology)	MR Egger	5	6.50432	13.0584	0.65	-19.0902	32.0988	668.018	5.11967e-09	8.71635e+13	5e-08
Driving	Endometrial cancer (Non-endometrioid histology)	Inverse variance weighted (fixed effects)	5	-0.393557	1.45885	0.79	-3.2529	2.46578	0.674653	0.0386621	11.7727	5e-08
Driving	Endometrial cancer (Non-endometrioid histology)	Inverse variance weighted (random effects)	5	-0.393557	0.908597	0.66	-2.17441	1.38729	0.674653	0.113675	4.004	5e-08
Driving	Endometrial cancer (Non-endometrioid histology)	Weighted median	5	0.535992	1.80674	0.77	-3.00522	4.07721	1.70914	0.0495278	58.9805	5e-08
Driving	Endometrial cancer (Non-endometrioid histology)	Weighted mode	5	1.15452	2.56791	0.68	-3.87859	6.18762	3.17249	0.02068	486.687	5e-08
Driving	Oral cavity and pharyngeal cancer	MR Egger	5	18.0785	14.225	0.29	-9.80245	45.9595	7.10244e+07	5.53157e-05	9.11942e+19	5e-08
Driving	Oral cavity and pharyngeal cancer	Inverse variance weighted (fixed effects)	5	0.244653	1.65425	0.88	-2.99768	3.48699	1.27718	0.0499025	32.6874	5e-08
Driving	Oral cavity and pharyngeal cancer	Inverse variance weighted (random effects)	5	0.244653	1.65425	0.88	-2.99768	3.48699	1.27718	0.0499025	32.6874	5e-08
Driving	Oral cavity and pharyngeal cancer	Weighted median	5	1.72083	1.9514	0.38	-2.10391	5.54556	5.58915	0.121979	256.099	5e-08
Driving	Oral cavity and pharyngeal cancer	Weighted mode	5	2.85068	2.9704	0.39	-2.9713	8.67266	17.2996	0.0512366	5841.03	5e-08
Driving	Ovarian cancer	MR Egger	4	-4.19474	8.766	0.68	-21.3761	12.9866	0.0150747	5.20566e-10	436538	5e-08
Driving	Ovarian cancer	Inverse variance weighted (fixed effects)	4	-0.338342	0.8452	0.69	-1.99493	1.31825	0.712951	0.136023	3.73688	5e-08
Driving	Ovarian cancer	Inverse variance weighted (random effects)	4	-0.338342	0.8452	0.69	-1.99493	1.31825	0.712951	0.136023	3.73688	5e-08
Driving	Ovarian cancer	Weighted median	4	-0.404016	0.616449	0.51	-1.61226	0.804223	0.667633	0.199437	2.23496	5e-08
Driving	Ovarian cancer	Weighted mode	4	-1.13554	1.11154	0.38	-3.31415	1.04308	0.321249	0.0363649	2.83794	5e-08
Driving	Ovarian cancer (CCO)	MR Egger	4	-17.2204	21.6861	0.51	-59.7252	25.2845	3.32121e-08	1.1526e-26	9.57005e+10	5e-08
Driving	Ovarian cancer (CCO)	Inverse variance weighted (fixed effects)	4	0.619178	2.30751	0.79	-3.90354	5.14189	1.8574	0.0201704	171.039	5e-08
Driving	Ovarian cancer (CCO)	Inverse variance weighted (random effects)	4	0.619178	2.30751	0.79	-3.90354	5.14189	1.8574	0.0201704	171.039	5e-08
Driving	Ovarian cancer (CCO)	Weighted median	4	0.349077	1.97245	0.86	-3.51693	4.21508	1.41776	0.0296905	67.6998	5e-08
Driving	Ovarian cancer (CCO)	Weighted mode	4	-0.735083	3.37482	0.84	-7.34972	5.87956	0.479466	0.000642769	357.651	5e-08
Driving	Ovarian cancer (EO)	MR Egger	4	25.8256	14.9988	0.23	-3.57206	55.2233	1.64407e+11	0.028098	9.61972e+23	5e-08
Driving	Ovarian cancer (EO)	Inverse variance weighted (fixed effects)	4	0.125823	2.19816	0.95	-4.18257	4.43422	1.13408	0.0152592	84.2863	5e-08
Driving	Ovarian cancer (EO)	Inverse variance weighted (random effects)	4	0.125823	2.19816	0.95	-4.18257	4.43422	1.13408	0.0152592	84.2863	5e-08
Driving	Ovarian cancer (EO)	Weighted median	4	0.655475	1.51373	0.67	-2.31144	3.62239	1.92606	0.0991185	37.4269	5e-08
Driving	Ovarian cancer (EO)	Weighted mode	4	1.44711	2.25606	0.57	-2.97476	5.86899	4.25083	0.0510595	353.892	5e-08
Driving	Ovarian cancer (HGS)	MR Egger	4	-9.72899	6.13644	0.25	-21.7564	2.29843	5.95326e-05	3.55889e-10	9.95854	5e-08
Driving	Ovarian cancer (HGS)	Inverse variance weighted (fixed effects)	4	-0.101642	0.844357	0.9	-1.75658	1.5533	0.903353	0.172634	4.72704	5e-08
Driving	Ovarian cancer (HGS)	Inverse variance weighted (random effects)	4	-0.101642	0.844357	0.9	-1.75658	1.5533	0.903353	0.172634	4.72704	5e-08
Driving	Ovarian cancer (HGS)	Weighted median	4	0.0177879	0.744962	0.98	-1.44234	1.47791	1.01795	0.236375	4.38379	5e-08
Driving	Ovarian cancer (HGS)	Weighted mode	4	-1.10796	1.33078	0.47	-3.71628	1.50036	0.330232	0.0243243	4.4833	5e-08
Driving	Ovarian cancer (LGS+LMPS)	MR Egger	4	-9.92973	13.2004	0.53	-35.8026	15.9432	4.87052e-05	2.8257e-16	8.39508e+06	5e-08
Driving	Ovarian cancer (LGS+LMPS)	Inverse variance weighted (fixed effects)	4	-0.807495	1.34434	0.55	-3.4424	1.82741	0.445974	0.0319878	6.21777	5e-08
Driving	Ovarian cancer (LGS+LMPS)	Inverse variance weighted (random effects)	4	-0.807495	1.34434	0.55	-3.4424	1.82741	0.445974	0.0319878	6.21777	5e-08
Driving	Ovarian cancer (LGS+LMPS)	Weighted median	4	-2.12511	1.35938	0.12	-4.78951	0.539277	0.119419	0.00831657	1.71477	5e-08
Driving	Ovarian cancer (LGS+LMPS)	Weighted mode	4	-2.26035	1.78803	0.3	-5.7649	1.2442	0.104314	0.00313572	3.47015	5e-08
Driving	Ovarian cancer (MO)	MR Egger	4	3.60791	11.217	0.78	-18.3774	25.5932	36.8888	1.04426e-08	1.30312e+11	5e-08
Driving	Ovarian cancer (MO)	Inverse variance weighted (fixed effects)	4	-0.660702	1.10307	0.55	-2.82271	1.50131	0.516489	0.0594444	4.48757	5e-08
Driving	Ovarian cancer (MO)	Inverse variance weighted (random effects)	4	-0.660702	1.07177	0.54	-2.76137	1.43996	0.516489	0.0632052	4.22055	5e-08
Driving	Ovarian cancer (MO)	Weighted median	4	-0.433182	1.42276	0.76	-3.2218	2.35543	0.648442	0.0398833	10.5427	5e-08
Driving	Ovarian cancer (MO)	Weighted mode	4	0.144657	1.92957	0.94	-3.63731	3.92662	1.15564	0.0263231	50.7352	5e-08
Driving	Pancreatic cancer	MR Egger	3	-21.0641	67.8227	0.81	-153.997	111.868	7.11153e-10	1.31865e-67	3.83528e+48	5e-08
Driving	Pancreatic cancer	Inverse variance weighted (fixed effects)	3	1.72101	2.08896	0.41	-2.37336	5.81538	5.59015	0.0931668	335.418	5e-08
Driving	Pancreatic cancer	Inverse variance weighted (random effects)	3	1.72101	1.29375	0.18	-0.81475	4.25676	5.59015	0.44275	70.5811	5e-08
Driving	Pancreatic cancer	Weighted median	3	1.83871	2.49777	0.46	-3.05693	6.73434	6.28839	0.047032	840.787	5e-08
Driving	Pancreatic cancer	Weighted mode	3	2.28911	3.09194	0.54	-3.77109	8.3493	9.86611	0.023027	4227.22	5e-08
Driving	Prostate cancer	MR Egger	5	-5.54481	2.39432	0.1	-10.2377	-0.85194	0.00390768	3.57957e-05	0.426586	5e-08
Driving	Prostate cancer	Inverse variance weighted (fixed effects)	5	0.335143	0.340011	0.32	-0.331277	1.00156	1.39814	0.718006	2.72254	5e-08
Driving	Prostate cancer	Inverse variance weighted (random effects)	5	0.335143	0.340011	0.32	-0.331277	1.00156	1.39814	0.718006	2.72254	5e-08
Driving	Prostate cancer	Weighted median	5	0.501343	0.363502	0.17	-0.211121	1.21381	1.65094	0.809676	3.36628	5e-08
Driving	Prostate cancer	Weighted mode	5	0.526333	0.545953	0.39	-0.543734	1.5964	1.69271	0.580576	4.93523	5e-08
Driving	Melanoma	MR Egger	5	0.105338	0.110476	0.41	-0.111195	0.321871	1.11109	0.894765	1.37971	5e-08
Driving	Melanoma	Inverse variance weighted (fixed effects)	5	0.00171575	0.0121491	0.89	-0.0220965	0.025528	1.00172	0.978146	1.02586	5e-08
Driving	Melanoma	Inverse variance weighted (random effects)	5	0.00171575	0.0121491	0.89	-0.0220965	0.025528	1.00172	0.978146	1.02586	5e-08
Driving	Melanoma	Weighted median	5	0.0159686	0.010602	0.13	-0.00481143	0.0367486	1.0161	0.9952	1.03743	5e-08
Driving	Melanoma	Weighted mode	5	0.0208206	0.0148404	0.23	-0.00826669	0.0499079	1.02104	0.991767	1.05117	5e-08
Driving	Bladder cancer	MR Egger	3	0.044804	0.326834	0.91	-0.595791	0.685399	1.04582	0.551126	1.98456	5e-08
Driving	Bladder cancer	Inverse variance weighted (fixed effects)	3	0.00551677	0.00524556	0.29	-0.00476454	0.0157981	1.00553	0.995247	1.01592	5e-08
Driving	Bladder cancer	Inverse variance weighted (random effects)	3	0.00551677	0.00524556	0.29	-0.00476454	0.0157981	1.00553	0.995247	1.01592	5e-08
Driving	Bladder cancer	Weighted median	3	0.00270414	0.00557229	0.63	-0.00821755	0.0136258	1.00271	0.991816	1.01372	5e-08
Driving	Bladder cancer	Weighted mode	3	0.000585552	0.00664893	0.94	-0.0124464	0.0136175	1.00059	0.987631	1.01371	5e-08
Driving	Thyroid cancer	MR Egger	3	-9.61488	313.646	0.98	-624.362	605.132	6.67285e-05	6.96987e-272	6.38848e+262	5e-08
Driving	Thyroid cancer	Inverse variance weighted (fixed effects)	3	-4.73132	3.68837	0.2	-11.9605	2.49789	0.00881485	6.39159e-06	12.1569	5e-08
Driving	Thyroid cancer	Inverse variance weighted (random effects)	3	-4.73132	0.212831	<0.001	-5.14847	-4.31417	0.00881485	0.00580831	0.0133777	5e-08
Driving	Thyroid cancer	Weighted median	3	-4.95051	4.11719	0.23	-13.0202	3.11918	0.00707977	2.2151e-06	22.6279	5e-08
Driving	Thyroid cancer	Weighted mode	3	-4.97011	5.06474	0.43	-14.897	4.95678	0.00694238	3.39088e-07	142.136	5e-08
Driving	Colon cancer	MR Egger	5	0.0524079	0.0561939	0.42	-0.0577322	0.162548	1.05381	0.943903	1.1765	5e-08
Driving	Colon cancer	Inverse variance weighted (fixed effects)	5	0.0131743	0.00630874	0.04	0.000809179	0.0255394	1.01326	1.00081	1.02587	5e-08
Driving	Colon cancer	Inverse variance weighted (random effects)	5	0.0131743	0.00499098	0.008	0.00339198	0.0229566	1.01326	1.0034	1.02322	5e-08
Driving	Colon cancer	Weighted median	5	0.0076965	0.00823386	0.35	-0.00844188	0.0238349	1.00773	0.991594	1.02412	5e-08
Driving	Colon cancer	Weighted mode	5	0.00472945	0.0109646	0.69	-0.0167612	0.0262201	1.00474	0.983378	1.02657	5e-08
Computer	Breast cancer	MR Egger	47	-0.315804	0.702746	0.66	-1.69318	1.06158	0.729203	0.183933	2.89093	5e-08
Computer	Breast cancer	Inverse variance weighted (fixed effects)	47	-0.0643651	0.111526	0.56	-0.282957	0.154226	0.937663	0.753553	1.16675	5e-08
Computer	Breast cancer	Inverse variance weighted (random effects)	47	-0.0643651	0.111526	0.56	-0.282957	0.154226	0.937663	0.753553	1.16675	5e-08
Computer	Breast cancer	Weighted median	47	-0.0899486	0.103583	0.39	-0.292972	0.113075	0.913978	0.746043	1.11972	5e-08
Computer	Breast cancer	Weighted mode	47	-0.221163	0.235949	0.35	-0.683624	0.241297	0.801586	0.504784	1.2729	5e-08
Computer	Breast cancer (ER-)	MR Egger	47	-1.56263	0.848723	0.07	-3.22613	0.100865	0.209584	0.039711	1.10613	5e-08
Computer	Breast cancer (ER-)	Inverse variance weighted (fixed effects)	47	-0.329018	0.136782	0.02	-0.59711	-0.0609259	0.71963	0.5504	0.940893	5e-08
Computer	Breast cancer (ER-)	Inverse variance weighted (random effects)	47	-0.329018	0.136782	0.02	-0.59711	-0.0609259	0.71963	0.5504	0.940893	5e-08
Computer	Breast cancer (ER-)	Weighted median	47	-0.281446	0.17059	0.1	-0.615803	0.0529114	0.754692	0.540207	1.05434	5e-08
Computer	Breast cancer (ER-)	Weighted mode	47	-0.379703	0.357017	0.29	-1.07946	0.32005	0.684064	0.33978	1.3772	5e-08
Computer	Breast cancer (ER+)	MR Egger	47	0.209425	0.839897	0.8	-1.43677	1.85562	1.23297	0.237694	6.39568	5e-08
Computer	Breast cancer (ER+)	Inverse variance weighted (fixed effects)	47	0.00101764	0.133258	0.99	-0.260169	0.262204	1.00102	0.770922	1.29979	5e-08
Computer	Breast cancer (ER+)	Inverse variance weighted (random effects)	47	0.00101764	0.133258	0.99	-0.260169	0.262204	1.00102	0.770922	1.29979	5e-08
Computer	Breast cancer (ER+)	Weighted median	47	0.00615512	0.137258	0.96	-0.262871	0.275181	1.00617	0.768841	1.31677	5e-08
Computer	Breast cancer (ER+)	Weighted mode	47	0.011587	0.256162	0.96	-0.49049	0.513664	1.01165	0.612326	1.6714	5e-08
Computer	Cancer of liver and intrahepatic bile ducts	MR Egger	48	6.92891	6.24032	0.27	-5.30212	19.1599	1021.38	0.00498102	2.09438e+08	5e-08
Computer	Cancer of liver and intrahepatic bile ducts	Inverse variance weighted (fixed effects)	48	-0.34159	0.974554	0.73	-2.25172	1.56854	0.710639	0.105218	4.79962	5e-08
Computer	Cancer of liver and intrahepatic bile ducts	Inverse variance weighted (random effects)	48	-0.34159	0.974554	0.73	-2.25172	1.56854	0.710639	0.105218	4.79962	5e-08
Computer	Cancer of liver and intrahepatic bile ducts	Weighted median	48	-1.083	1.24452	0.38	-3.52226	1.35626	0.338578	0.0295326	3.88164	5e-08
Computer	Cancer of liver and intrahepatic bile ducts	Weighted mode	48	-2.67665	2.6822	0.32	-7.93376	2.58047	0.0687935	0.000358436	13.2033	5e-08
Computer	Cancer of oesophagus	MR Egger	48	-3.35496	6.32191	0.6	-15.7459	9.03599	0.0349106	1.45089e-07	8400.01	5e-08
Computer	Cancer of oesophagus	Inverse variance weighted (fixed effects)	48	0.858551	0.985123	0.38	-1.07229	2.78939	2.35974	0.342224	16.2711	5e-08
Computer	Cancer of oesophagus	Inverse variance weighted (random effects)	48	0.858551	0.895531	0.34	-0.896689	2.61379	2.35974	0.407918	13.6507	5e-08
Computer	Cancer of oesophagus	Weighted median	48	0.0317352	1.40142	0.98	-2.71505	2.77852	1.03224	0.0662018	16.0951	5e-08
Computer	Cancer of oesophagus	Weighted mode	48	-1.9172	3.27596	0.56	-8.33807	4.50368	0.147019	0.000239232	90.3493	5e-08
Computer	Cancer of urinary organs	MR Egger	48	-1.25759	2.34493	0.59	-5.85365	3.33847	0.284339	0.00286941	28.176	5e-08
Computer	Cancer of urinary organs	Inverse variance weighted (fixed effects)	48	-0.154047	0.362051	0.67	-0.863667	0.555573	0.857232	0.421613	1.74294	5e-08
Computer	Cancer of urinary organs	Inverse variance weighted (random effects)	48	-0.154047	0.362051	0.67	-0.863667	0.555573	0.857232	0.421613	1.74294	5e-08
Computer	Cancer of urinary organs	Weighted median	48	-0.208271	0.485082	0.67	-1.15903	0.74249	0.811987	0.31379	2.10116	5e-08
Computer	Cancer of urinary organs	Weighted mode	48	-1.23517	1.2469	0.33	-3.6791	1.20876	0.290785	0.0252456	3.34932	5e-08
Computer	Cervical cancer	MR Egger	41	-0.0162588	0.014669	0.27	-0.04501	0.0124925	0.983873	0.955988	1.01257	5e-08
Computer	Cervical cancer	Inverse variance weighted (fixed effects)	41	0.0020762	0.00164819	0.21	-0.00115426	0.00530666	1.00208	0.998846	1.00532	5e-08
Computer	Cervical cancer	Inverse variance weighted (random effects)	41	0.0020762	0.00164819	0.21	-0.00115426	0.00530666	1.00208	0.998846	1.00532	5e-08
Computer	Cervical cancer	Weighted median	41	0.00118376	0.00213194	0.58	-0.00299485	0.00536236	1.00118	0.99701	1.00538	5e-08
Computer	Cervical cancer	Weighted mode	41	-0.00225628	0.00488431	0.65	-0.0118295	0.00731698	0.997746	0.98824	1.00734	5e-08
Computer	Endometrial cancer	MR Egger	49	-0.701942	1.13909	0.54	-2.93456	1.53068	0.495622	0.053154	4.62131	5e-08
Computer	Endometrial cancer	Inverse variance weighted (fixed effects)	49	-0.111576	0.177353	0.53	-0.459189	0.236037	0.894423	0.631796	1.26622	5e-08
Computer	Endometrial cancer	Inverse variance weighted (random effects)	49	-0.111576	0.177353	0.53	-0.459189	0.236037	0.894423	0.631796	1.26622	5e-08
Computer	Endometrial cancer	Weighted median	49	-0.167257	0.234595	0.48	-0.627063	0.292548	0.845982	0.534158	1.33984	5e-08
Computer	Endometrial cancer	Weighted mode	49	-0.170158	0.482341	0.73	-1.11555	0.77523	0.843532	0.327736	2.17109	5e-08
Computer	Endometrial cancer (Endometrioid histology)	MR Egger	49	-0.717127	1.40348	0.61	-3.46795	2.0337	0.488153	0.0311808	7.6423	5e-08
Computer	Endometrial cancer (Endometrioid histology)	Inverse variance weighted (fixed effects)	49	-0.219385	0.218386	0.32	-0.64742	0.208651	0.803013	0.523394	1.23201	5e-08
Computer	Endometrial cancer (Endometrioid histology)	Inverse variance weighted (random effects)	49	-0.219385	0.218386	0.32	-0.64742	0.208651	0.803013	0.523394	1.23201	5e-08
Computer	Endometrial cancer (Endometrioid histology)	Weighted median	49	-0.35518	0.295781	0.23	-0.934911	0.224552	0.701047	0.392621	1.25176	5e-08
Computer	Endometrial cancer (Endometrioid histology)	Weighted mode	49	-0.390519	0.634111	0.54	-1.63338	0.852339	0.676706	0.195269	2.34513	5e-08
Computer	Endometrial cancer (Non-endometrioid histology)	MR Egger	49	2.08028	2.97365	0.49	-3.74807	7.90863	8.00669	0.0235631	2720.65	5e-08
Computer	Endometrial cancer (Non-endometrioid histology)	Inverse variance weighted (fixed effects)	49	1.09479	0.469009	0.02	0.175528	2.01405	2.98855	1.19188	7.49357	5e-08
Computer	Endometrial cancer (Non-endometrioid histology)	Inverse variance weighted (random effects)	49	1.09479	0.370675	0.003	0.368264	1.82131	2.98855	1.44522	6.17995	5e-08
Computer	Endometrial cancer (Non-endometrioid histology)	Weighted median	49	0.813735	0.632215	0.2	-0.425405	2.05288	2.25632	0.653505	7.79027	5e-08
Computer	Endometrial cancer (Non-endometrioid histology)	Weighted mode	49	0.735384	1.28161	0.57	-1.77656	3.24733	2.08628	0.169219	25.7216	5e-08
Computer	Oral cavity and pharyngeal cancer	MR Egger	46	-1.18579	3.05092	0.7	-7.1656	4.79402	0.305506	0.000772717	120.786	5e-08
Computer	Oral cavity and pharyngeal cancer	Inverse variance weighted (fixed effects)	46	-0.623894	0.469555	0.18	-1.54422	0.296434	0.535854	0.213478	1.34505	5e-08
Computer	Oral cavity and pharyngeal cancer	Inverse variance weighted (random effects)	46	-0.623894	0.469555	0.18	-1.54422	0.296434	0.535854	0.213478	1.34505	5e-08
Computer	Oral cavity and pharyngeal cancer	Weighted median	46	-0.482824	0.655206	0.46	-1.76703	0.801379	0.617038	0.17084	2.22861	5e-08
Computer	Oral cavity and pharyngeal cancer	Weighted mode	46	1.39227	1.35564	0.31	-1.26478	4.04932	4.02398	0.282303	57.3582	5e-08
Computer	Ovarian cancer	MR Egger	47	0.0604737	0.958295	0.95	-1.81778	1.93873	1.06234	0.162385	6.94993	5e-08
Computer	Ovarian cancer	Inverse variance weighted (fixed effects)	47	-0.0332618	0.151216	0.83	-0.329646	0.263122	0.967285	0.719179	1.30099	5e-08
Computer	Ovarian cancer	Inverse variance weighted (random effects)	47	-0.0332618	0.151216	0.83	-0.329646	0.263122	0.967285	0.719179	1.30099	5e-08
Computer	Ovarian cancer	Weighted median	47	0.0812382	0.207648	0.7	-0.325751	0.488228	1.08463	0.721985	1.62943	5e-08
Computer	Ovarian cancer	Weighted mode	47	0.0936571	0.4088	0.82	-0.707592	0.894906	1.09818	0.49283	2.44711	5e-08
Computer	Ovarian cancer (CCO)	MR Egger	47	-1.56638	2.86538	0.59	-7.18253	4.04977	0.2088	0.000759745	57.3842	5e-08
Computer	Ovarian cancer (CCO)	Inverse variance weighted (fixed effects)	47	-0.495669	0.450669	0.27	-1.37898	0.387641	0.609163	0.251835	1.4735	5e-08
Computer	Ovarian cancer (CCO)	Inverse variance weighted (random effects)	47	-0.495669	0.450669	0.27	-1.37898	0.387641	0.609163	0.251835	1.4735	5e-08
Computer	Ovarian cancer (CCO)	Weighted median	47	-0.60037	0.667048	0.37	-1.90778	0.707045	0.548609	0.148409	2.02799	5e-08
Computer	Ovarian cancer (CCO)	Weighted mode	47	-2.95691	1.9087	0.13	-6.69796	0.784132	0.0519792	0.00123343	2.1905	5e-08
Computer	Ovarian cancer (EO)	MR Egger	47	0.976821	1.93551	0.62	-2.81678	4.77042	2.656	0.0597984	117.969	5e-08
Computer	Ovarian cancer (EO)	Inverse variance weighted (fixed effects)	47	-0.56652	0.30864	0.07	-1.17146	0.0384141	0.567497	0.309916	1.03916	5e-08
Computer	Ovarian cancer (EO)	Inverse variance weighted (random effects)	47	-0.56652	0.266211	0.03	-1.08829	-0.0447469	0.567497	0.336791	0.956239	5e-08
Computer	Ovarian cancer (EO)	Weighted median	47	-0.26336	0.432376	0.54	-1.11082	0.584097	0.768465	0.32929	1.79337	5e-08
Computer	Ovarian cancer (EO)	Weighted mode	47	-0.16721	1.03046	0.87	-2.18692	1.8525	0.846022	0.112262	6.37571	5e-08
Computer	Ovarian cancer (HGS)	MR Egger	47	0.0136073	1.12334	0.99	-2.18814	2.21535	1.0137	0.112125	9.16464	5e-08
Computer	Ovarian cancer (HGS)	Inverse variance weighted (fixed effects)	47	-0.0128687	0.177087	0.94	-0.359958	0.334221	0.987214	0.697705	1.39685	5e-08
Computer	Ovarian cancer (HGS)	Inverse variance weighted (random effects)	47	-0.0128687	0.177087	0.94	-0.359958	0.334221	0.987214	0.697705	1.39685	5e-08
Computer	Ovarian cancer (HGS)	Weighted median	47	0.129147	0.243383	0.6	-0.347883	0.606177	1.13786	0.706181	1.83341	5e-08
Computer	Ovarian cancer (HGS)	Weighted mode	47	0.282591	0.521866	0.59	-0.740267	1.30545	1.32656	0.476986	3.68935	5e-08
Computer	Ovarian cancer (LGS+LMPS)	MR Egger	47	-0.0589232	2.04403	0.98	-4.06522	3.94737	0.942779	0.0171593	51.7989	5e-08
Computer	Ovarian cancer (LGS+LMPS)	Inverse variance weighted (fixed effects)	47	-0.0432365	0.323468	0.89	-0.677235	0.590762	0.957685	0.50802	1.80536	5e-08
Computer	Ovarian cancer (LGS+LMPS)	Inverse variance weighted (random effects)	47	-0.0432365	0.323468	0.89	-0.677235	0.590762	0.957685	0.50802	1.80536	5e-08
Computer	Ovarian cancer (LGS+LMPS)	Weighted median	47	-0.305244	0.451292	0.5	-1.18978	0.579288	0.736943	0.304289	1.78477	5e-08
Computer	Ovarian cancer (LGS+LMPS)	Weighted mode	47	-0.301377	1.09361	0.78	-2.44485	1.8421	0.739799	0.0867389	6.30977	5e-08
Computer	Ovarian cancer (MO)	MR Egger	47	-0.550165	2.01439	0.79	-4.49837	3.39804	0.576855	0.0111272	29.9054	5e-08
Computer	Ovarian cancer (MO)	Inverse variance weighted (fixed effects)	47	0.0302273	0.322573	0.93	-0.602015	0.66247	1.03069	0.547707	1.93958	5e-08
Computer	Ovarian cancer (MO)	Inverse variance weighted (random effects)	47	0.0302273	0.314201	0.92	-0.585608	0.646062	1.03069	0.556767	1.90801	5e-08
Computer	Ovarian cancer (MO)	Weighted median	47	0.268286	0.465239	0.56	-0.643583	1.18016	1.30772	0.525407	3.25488	5e-08
Computer	Ovarian cancer (MO)	Weighted mode	47	0.346391	1.00652	0.73	-1.62638	2.31916	1.41396	0.19664	10.1672	5e-08
Computer	Pancreatic cancer	MR Egger	23	-7.0975	6.11332	0.26	-19.0796	4.88461	0.000827174	5.17409e-09	132.239	5e-08
Computer	Pancreatic cancer	Inverse variance weighted (fixed effects)	23	-0.678058	0.970842	0.48	-2.58091	1.22479	0.507602	0.0757052	3.40346	5e-08
Computer	Pancreatic cancer	Inverse variance weighted (random effects)	23	-0.678058	0.970842	0.48	-2.58091	1.22479	0.507602	0.0757052	3.40346	5e-08
Computer	Pancreatic cancer	Weighted median	23	-1.09334	1.12073	0.33	-3.28996	1.10329	0.335097	0.0372555	3.01405	5e-08
Computer	Pancreatic cancer	Weighted mode	23	-1.10424	2.18628	0.62	-5.38934	3.18086	0.331462	0.00456497	24.0675	5e-08
Computer	Prostate cancer	MR Egger	46	-0.489106	0.710294	0.49	-1.88128	0.90307	0.613175	0.152395	2.46717	5e-08
Computer	Prostate cancer	Inverse variance weighted (fixed effects)	46	0.0667564	0.109706	0.54	-0.148267	0.28178	1.06904	0.862201	1.32549	5e-08
Computer	Prostate cancer	Inverse variance weighted (random effects)	46	0.0667564	0.109706	0.54	-0.148267	0.28178	1.06904	0.862201	1.32549	5e-08
Computer	Prostate cancer	Weighted median	46	0.034536	0.140948	0.81	-0.241722	0.310794	1.03514	0.785275	1.36451	5e-08
Computer	Prostate cancer	Weighted mode	46	-0.0977471	0.330521	0.77	-0.745568	0.550074	0.906878	0.474465	1.73338	5e-08
Computer	Melanoma	MR Egger	48	-0.0196613	0.0152291	0.2	-0.0495104	0.0101878	0.980531	0.951695	1.01024	5e-08
Computer	Melanoma	Inverse variance weighted (fixed effects)	48	0.00209834	0.00242489	0.39	-0.00265444	0.00685111	1.0021	0.997349	1.00687	5e-08
Computer	Melanoma	Inverse variance weighted (random effects)	48	0.00209834	0.00242489	0.39	-0.00265444	0.00685111	1.0021	0.997349	1.00687	5e-08
Computer	Melanoma	Weighted median	48	0.00277273	0.0034134	0.42	-0.00391752	0.00946298	1.00278	0.99609	1.00951	5e-08
Computer	Melanoma	Weighted mode	48	0.00569502	0.008609	0.51	-0.0111786	0.0225687	1.00571	0.988884	1.02283	5e-08
Computer	Bladder cancer	MR Egger	24	-0.0129823	0.0115302	0.27	-0.0355816	0.00961694	0.987102	0.965044	1.00966	5e-08
Computer	Bladder cancer	Inverse variance weighted (fixed effects)	24	0.00116496	0.00145268	0.42	-0.0016823	0.00401222	1.00117	0.998319	1.00402	5e-08
Computer	Bladder cancer	Inverse variance weighted (random effects)	24	0.00116496	0.00127209	0.36	-0.00132834	0.00365827	1.00117	0.998673	1.00366	5e-08
Computer	Bladder cancer	Weighted median	24	0.00153032	0.00198516	0.44	-0.00236059	0.00542122	1.00153	0.997642	1.00544	5e-08
Computer	Bladder cancer	Weighted mode	24	0.00488063	0.00421829	0.26	-0.00338721	0.0131485	1.00489	0.996619	1.01324	5e-08
Computer	Glioma	MR Egger	18	-3.94009	4.75664	0.42	-13.2631	5.38292	0.0194465	1.73744e-06	217.657	5e-08
Computer	Glioma	Inverse variance weighted (fixed effects)	18	1.17345	0.779795	0.13	-0.354949	2.70185	3.23313	0.701209	14.9073	5e-08
Computer	Glioma	Inverse variance weighted (random effects)	18	1.17345	0.779795	0.13	-0.354949	2.70185	3.23313	0.701209	14.9073	5e-08
Computer	Glioma	Weighted median	18	0.501085	1.07376	0.64	-1.60349	2.60566	1.65051	0.201193	13.5402	5e-08
Computer	Glioma	Weighted mode	18	0.307207	2.02422	0.88	-3.66026	4.27467	1.35962	0.0257258	71.8567	5e-08
Computer	Thyroid cancer	MR Egger	31	-4.69769	7.6882	0.55	-19.7666	10.3712	0.00911635	2.60312e-09	31926.3	5e-08
Computer	Thyroid cancer	Inverse variance weighted (fixed effects)	31	-2.26413	1.07808	0.04	-4.37716	-0.151098	0.103921	0.012561	0.859763	5e-08
Computer	Thyroid cancer	Inverse variance weighted (random effects)	31	-2.26413	1.01642	0.03	-4.2563	-0.271952	0.103921	0.0141746	0.76189	5e-08
Computer	Thyroid cancer	Weighted median	31	-2.21558	1.52824	0.15	-5.21092	0.779766	0.10909	0.00545663	2.18096	5e-08
Computer	Thyroid cancer	Weighted mode	31	-4.92886	3.01145	0.11	-10.8313	0.973588	0.00723475	1.97707e-05	2.64743	5e-08
Computer	Colon cancer	MR Egger	49	-0.0035934	0.0140211	0.8	-0.0310748	0.023888	0.996413	0.969403	1.02418	5e-08
Computer	Colon cancer	Inverse variance weighted (fixed effects)	49	-0.000305294	0.00218069	0.89	-0.00457945	0.00396887	0.999695	0.995431	1.00398	5e-08
Computer	Colon cancer	Inverse variance weighted (random effects)	49	-0.000305294	0.00218069	0.89	-0.00457945	0.00396887	0.999695	0.995431	1.00398	5e-08
Computer	Colon cancer	Weighted median	49	-0.000889727	0.00290703	0.76	-0.0065875	0.00480805	0.999111	0.993434	1.00482	5e-08
Computer	Colon cancer	Weighted mode	49	0.00555356	0.00692258	0.43	-0.0080147	0.0191218	1.00557	0.992017	1.01931	5e-08
Television	Breast cancer	MR Egger	209	0.329412	0.225996	0.15	-0.113539	0.772363	1.39015	0.892669	2.16488	1e-07
Television	Breast cancer	Inverse variance weighted (fixed effects)	209	0.193224	0.0484525	<0.001	0.0982573	0.288191	1.21315	1.10325	1.33401	1e-07
Television	Breast cancer	Inverse variance weighted (random effects)	209	0.193224	0.0484525	<0.001	0.0982573	0.288191	1.21315	1.10325	1.33401	1e-07
Television	Breast cancer	Weighted median	209	0.119015	0.054512	0.03	0.0121713	0.225858	1.12639	1.01225	1.2534	1e-07
Television	Breast cancer	Weighted mode	209	0.149148	0.183428	0.42	-0.210371	0.508667	1.16084	0.810284	1.66307	1e-07
Television	Breast cancer (ER-)	MR Egger	209	0.19442	0.363189	0.59	-0.51743	0.90627	1.21461	0.59605	2.47507	1e-07
Television	Breast cancer (ER-)	Inverse variance weighted (fixed effects)	209	0.30569	0.0775324	<0.001	0.153727	0.457654	1.35756	1.16617	1.58036	1e-07
Television	Breast cancer (ER-)	Inverse variance weighted (random effects)	209	0.30569	0.0775324	<0.001	0.153727	0.457654	1.35756	1.16617	1.58036	1e-07
Television	Breast cancer (ER-)	Weighted median	209	0.437016	0.0954192	<0.001	0.249995	0.624038	1.54808	1.28402	1.86645	1e-07
Television	Breast cancer (ER-)	Weighted mode	209	0.750292	0.331727	0.02	0.100108	1.40048	2.11762	1.10529	4.05713	1e-07
Television	Breast cancer (ER+)	MR Egger	209	0.159372	0.258549	0.54	-0.347383	0.666127	1.17277	0.706534	1.94668	1e-07
Television	Breast cancer (ER+)	Inverse variance weighted (fixed effects)	209	0.187275	0.0553792	<0.001	0.0787317	0.295818	1.20596	1.08191	1.34423	1e-07
Television	Breast cancer (ER+)	Inverse variance weighted (random effects)	209	0.187275	0.0553792	<0.001	0.0787317	0.295818	1.20596	1.08191	1.34423	1e-07
Television	Breast cancer (ER+)	Weighted median	209	0.138477	0.0617408	0.02	0.0174645	0.259489	1.14852	1.01762	1.29627	1e-07
Television	Breast cancer (ER+)	Weighted mode	209	0.409794	0.21773	0.06	-0.0169574	0.836546	1.50651	0.983186	2.30838	1e-07
Television	Cancer of liver and intrahepatic bile ducts	MR Egger	208	-3.09872	1.96966	0.12	-6.95926	0.761814	0.0451069	0.000949804	2.14216	1e-07
Television	Cancer of liver and intrahepatic bile ducts	Inverse variance weighted (fixed effects)	208	0.440863	0.423882	0.3	-0.389946	1.27167	1.55405	0.677093	3.56681	1e-07
Television	Cancer of liver and intrahepatic bile ducts	Inverse variance weighted (random effects)	208	0.440863	0.387565	0.26	-0.318765	1.20049	1.55405	0.727046	3.32175	1e-07
Television	Cancer of liver and intrahepatic bile ducts	Weighted median	208	0.289331	0.600299	0.63	-0.887254	1.46592	1.33553	0.411785	4.33151	1e-07
Television	Cancer of liver and intrahepatic bile ducts	Weighted mode	208	-0.621295	1.93236	0.75	-4.40872	3.16613	0.537248	0.0121707	23.7156	1e-07
Television	Cancer of oesophagus	MR Egger	208	1.17328	2.3209	0.61	-3.37568	5.72224	3.23258	0.0341947	305.59	1e-07
Television	Cancer of oesophagus	Inverse variance weighted (fixed effects)	208	0.801279	0.498079	0.11	-0.174957	1.77751	2.22839	0.839493	5.91513	1e-07
Television	Cancer of oesophagus	Inverse variance weighted (random effects)	208	0.801279	0.498079	0.11	-0.174957	1.77751	2.22839	0.839493	5.91513	1e-07
Television	Cancer of oesophagus	Weighted median	208	0.577868	0.720526	0.42	-0.834364	1.9901	1.78223	0.434151	7.31626	1e-07
Television	Cancer of oesophagus	Weighted mode	208	-3.64549	2.43945	0.14	-8.42682	1.13584	0.0261087	0.000218917	3.11379	1e-07
Television	Cancer of urinary organs	MR Egger	208	0.258492	0.779475	0.74	-1.26928	1.78626	1.29498	0.281034	5.96711	1e-07
Television	Cancer of urinary organs	Inverse variance weighted (fixed effects)	208	0.0465467	0.167238	0.78	-0.28124	0.374333	1.04765	0.754847	1.45402	1e-07
Television	Cancer of urinary organs	Inverse variance weighted (random effects)	208	0.0465467	0.167238	0.78	-0.28124	0.374333	1.04765	0.754847	1.45402	1e-07
Television	Cancer of urinary organs	Weighted median	208	0.112309	0.243347	0.64	-0.364651	0.58927	1.11886	0.694439	1.80267	1e-07
Television	Cancer of urinary organs	Weighted mode	208	0.649102	0.710783	0.36	-0.744033	2.04224	1.91382	0.475194	7.70783	1e-07
Television	Cervical cancer	MR Egger	153	0.00841389	0.00525959	0.11	-0.0018949	0.0187227	1.00845	0.998107	1.0189	1e-07
Television	Cervical cancer	Inverse variance weighted (fixed effects)	153	0.00297225	0.000783159	<0.001	0.00143726	0.00450725	1.00298	1.00144	1.00452	1e-07
Television	Cervical cancer	Inverse variance weighted (random effects)	153	0.00297225	0.000778229	<0.001	0.00144693	0.00449758	1.00298	1.00145	1.00451	1e-07
Television	Cervical cancer	Weighted median	153	0.00397879	0.0011709	<0.001	0.00168384	0.00627375	1.00399	1.00169	1.00629	1e-07
Television	Cervical cancer	Weighted mode	153	0.00896168	0.00402741	0.03	0.00106797	0.0168554	1.009	1.00107	1.017	1e-07
Television	Endometrial cancer	MR Egger	221	0.807578	0.427899	0.06	-0.0311041	1.64626	2.24247	0.969375	5.18754	1e-07
Television	Endometrial cancer	Inverse variance weighted (fixed effects)	221	0.279473	0.092844	0.003	0.0974988	0.461447	1.32243	1.10241	1.58637	1e-07
Television	Endometrial cancer	Inverse variance weighted (random effects)	221	0.279473	0.092844	0.003	0.0974988	0.461447	1.32243	1.10241	1.58637	1e-07
Television	Endometrial cancer	Weighted median	221	0.290027	0.123969	0.02	0.0470471	0.533006	1.33646	1.04817	1.70405	1e-07
Television	Endometrial cancer	Weighted mode	221	0.345174	0.340872	0.31	-0.322935	1.01328	1.41224	0.724021	2.75463	1e-07
Television	Endometrial cancer (endometrioid histology)	MR Egger	221	1.01014	0.506707	0.05	0.0169988	2.00329	2.746	1.01714	7.4134	1e-07
Television	Endometrial cancer (endometrioid histology)	Inverse variance weighted (fixed effects)	221	0.260411	0.110018	0.02	0.044775	0.476046	1.29746	1.04579	1.6097	1e-07
Television	Endometrial cancer (endometrioid histology)	Inverse variance weighted (random effects)	221	0.260411	0.110018	0.02	0.044775	0.476046	1.29746	1.04579	1.6097	1e-07
Television	Endometrial cancer (endometrioid histology)	Weighted median	221	0.247056	0.145995	0.09	-0.0390947	0.533207	1.28025	0.96166	1.70439	1e-07
Television	Endometrial cancer (endometrioid histology)	Weighted mode	221	0.0840012	0.434396	0.85	-0.767415	0.935418	1.08763	0.464211	2.54828	1e-07
Television	Endometrial cancer (Non-endometrioid histology)	MR Egger	220	1.29281	1.04555	0.22	-0.756471	3.34209	3.64301	0.46932	28.2782	1e-07
Television	Endometrial cancer (Non-endometrioid histology)	Inverse variance weighted (fixed effects)	220	0.296866	0.226411	0.19	-0.1469	0.740632	1.34564	0.863381	2.09726	1e-07
Television	Endometrial cancer (Non-endometrioid histology)	Inverse variance weighted (random effects)	220	0.296866	0.226411	0.19	-0.1469	0.740632	1.34564	0.863381	2.09726	1e-07
Television	Endometrial cancer (Non-endometrioid histology)	Weighted median	220	0.543012	0.335553	0.11	-0.114673	1.2007	1.72118	0.891658	3.32243	1e-07
Television	Endometrial cancer (Non-endometrioid histology)	Weighted mode	220	0.726885	1.08979	0.51	-1.40911	2.86288	2.06863	0.24436	17.5119	1e-07
Television	Oral cavity and pharyngeal cancer	MR Egger	201	0.782246	1.09408	0.48	-1.36216	2.92665	2.18638	0.256107	18.665	1e-07
Television	Oral cavity and pharyngeal cancer	Inverse variance weighted (fixed effects)	201	0.548738	0.233785	0.02	0.0905183	1.00696	1.73107	1.09474	2.73726	1e-07
Television	Oral cavity and pharyngeal cancer	Inverse variance weighted (random effects)	201	0.548738	0.233785	0.02	0.0905183	1.00696	1.73107	1.09474	2.73726	1e-07
Television	Oral cavity and pharyngeal cancer	Weighted median	201	0.487083	0.332035	0.14	-0.163706	1.13787	1.62756	0.848992	3.12012	1e-07
Television	Oral cavity and pharyngeal cancer	Weighted mode	201	0.517235	0.889365	0.56	-1.22592	2.26039	1.67738	0.293487	9.58683	1e-07
Television	Ovarian cancer	MR Egger	209	0.25881	0.3557	0.47	-0.438362	0.955981	1.29539	0.645092	2.60122	1e-07
Television	Ovarian cancer	Inverse variance weighted (fixed effects)	209	0.0785865	0.0767295	0.31	-0.0718033	0.228976	1.08176	0.930714	1.25731	1e-07
Television	Ovarian cancer	Inverse variance weighted (random effects)	209	0.0785865	0.0767295	0.31	-0.0718033	0.228976	1.08176	0.930714	1.25731	1e-07
Television	Ovarian cancer	Weighted median	209	0.00871223	0.106933	0.94	-0.200877	0.218301	1.00875	0.818013	1.24396	1e-07
Television	Ovarian cancer	Weighted mode	209	-0.151661	0.308843	0.62	-0.756993	0.453671	0.85928	0.469075	1.57408	1e-07
Television	Ovarian cancer (CCO)	MR Egger	209	-0.935333	0.961271	0.33	-2.81942	0.948759	0.392455	0.0596403	2.5825	1e-07
Television	Ovarian cancer (CCO)	Inverse variance weighted (fixed effects)	209	-0.0724566	0.209053	0.73	-0.482201	0.337288	0.930106	0.617423	1.40114	1e-07
Television	Ovarian cancer (CCO)	Inverse variance weighted (random effects)	209	-0.0724566	0.20885	0.73	-0.481803	0.33689	0.930106	0.617668	1.40059	1e-07
Television	Ovarian cancer (CCO)	Weighted median	209	0.19651	0.306989	0.52	-0.405188	0.798208	1.21715	0.666851	2.22156	1e-07
Television	Ovarian cancer (CCO)	Weighted mode	209	-0.457091	0.988089	0.64	-2.39375	1.47956	0.633123	0.091287	4.39103	1e-07
Television	Ovarian cancer (EO)	MR Egger	209	1.38301	0.731879	0.06	-0.0514741	2.81749	3.98688	0.949828	16.7348	1e-07
Television	Ovarian cancer (EO)	Inverse variance weighted (fixed effects)	209	-0.0801998	0.159783	0.62	-0.393375	0.232976	0.922932	0.674775	1.26235	1e-07
Television	Ovarian cancer (EO)	Inverse variance weighted (random effects)	209	-0.0801998	0.159783	0.62	-0.393375	0.232976	0.922932	0.674775	1.26235	1e-07
Television	Ovarian cancer (EO)	Weighted median	209	0.30316	0.225874	0.18	-0.139552	0.745873	1.35413	0.869748	2.10828	1e-07
Television	Ovarian cancer (EO)	Weighted mode	209	0.760928	0.646446	0.24	-0.506107	2.02796	2.14026	0.602838	7.5986	1e-07
Television	Ovarian cancer (HGS)	MR Egger	209	-0.183118	0.418304	0.66	-1.00299	0.636758	0.83267	0.36678	1.89034	1e-07
Television	Ovarian cancer (HGS)	Inverse variance weighted (fixed effects)	209	0.10743	0.0902096	0.23	-0.0693813	0.28424	1.11341	0.932971	1.32875	1e-07
Television	Ovarian cancer (HGS)	Inverse variance weighted (random effects)	209	0.10743	0.0902096	0.23	-0.0693813	0.28424	1.11341	0.932971	1.32875	1e-07
Television	Ovarian cancer (HGS)	Weighted median	209	0.116629	0.119944	0.33	-0.118461	0.351719	1.1237	0.888287	1.42151	1e-07
Television	Ovarian cancer (HGS)	Weighted mode	209	0.113898	0.367987	0.76	-0.607357	0.835154	1.12064	0.544789	2.30517	1e-07
Television	Ovarian cancer (LGS+LMPS)	MR Egger	209	1.45842	0.710382	0.04	0.0660741	2.85077	4.29917	1.06831	17.3011	1e-07
Television	Ovarian cancer (LGS+LMPS)	Inverse variance weighted (fixed effects)	209	0.382554	0.154057	0.01	0.0806011	0.684506	1.46602	1.08394	1.98279	1e-07
Television	Ovarian cancer (LGS+LMPS)	Inverse variance weighted (random effects)	209	0.382554	0.154057	0.01	0.0806011	0.684506	1.46602	1.08394	1.98279	1e-07
Television	Ovarian cancer (LGS+LMPS)	Weighted median	209	0.474127	0.217706	0.03	0.0474237	0.900831	1.60661	1.04857	2.46165	1e-07
Television	Ovarian cancer (LGS+LMPS)	Weighted mode	209	1.06152	0.678871	0.12	-0.269067	2.39211	2.89076	0.764092	10.9365	1e-07
Television	Ovarian cancer (MO)	MR Egger	209	0.0788847	0.75316	0.92	-1.39731	1.55508	1.08208	0.247262	4.73545	1e-07
Television	Ovarian cancer (MO)	Inverse variance weighted (fixed effects)	209	0.145546	0.162633	0.37	-0.173213	0.464306	1.15667	0.840958	1.59091	1e-07
Television	Ovarian cancer (MO)	Inverse variance weighted (random effects)	209	0.145546	0.162633	0.37	-0.173213	0.464306	1.15667	0.840958	1.59091	1e-07
Television	Ovarian cancer (MO)	Weighted median	209	0.141304	0.226434	0.53	-0.302506	0.585114	1.15177	0.738964	1.7952	1e-07
Television	Ovarian cancer (MO)	Weighted mode	209	-0.222693	0.651725	0.73	-1.50007	1.05469	0.800361	0.223114	2.87108	1e-07
Television	Pancreatic cancer	MR Egger	96	-0.351656	1.89843	0.85	-4.07258	3.36926	0.703522	0.0170335	29.0571	1e-07
Television	Pancreatic cancer	Inverse variance weighted (fixed effects)	96	-0.29363	0.353493	0.41	-0.986477	0.399217	0.745552	0.372888	1.49066	1e-07
Television	Pancreatic cancer	Inverse variance weighted (random effects)	96	-0.29363	0.341985	0.39	-0.96392	0.37666	0.745552	0.381395	1.45741	1e-07
Television	Pancreatic cancer	Weighted median	96	-0.405903	0.499522	0.42	-1.38497	0.573159	0.666374	0.250332	1.77386	1e-07
Television	Pancreatic cancer	Weighted mode	96	0.439144	1.13661	0.7	-1.7886	2.66689	1.55138	0.167194	14.3951	1e-07
Television	Prostate cancer	MR Egger	208	0.2322	0.261536	0.38	-0.280409	0.74481	1.26137	0.755474	2.10604	1e-07
Television	Prostate cancer	Inverse variance weighted (fixed effects)	208	-0.0630903	0.0563614	0.26	-0.173559	0.0473781	0.938859	0.840668	1.04852	1e-07
Television	Prostate cancer	Inverse variance weighted (random effects)	208	-0.0630903	0.0563614	0.26	-0.173559	0.0473781	0.938859	0.840668	1.04852	1e-07
Television	Prostate cancer	Weighted median	208	-0.0478463	0.0664572	0.47	-0.178102	0.0824098	0.95328	0.836857	1.0859	1e-07
Television	Prostate cancer	Weighted mode	208	-0.129053	0.19305	0.5	-0.507431	0.249324	0.878927	0.60204	1.28316	1e-07
Television	Melanoma	MR Egger	212	-0.00161433	0.00515628	0.75	-0.0117206	0.00849197	0.998387	0.988348	1.00853	1e-07
Television	Melanoma	Inverse variance weighted (fixed effects)	212	-0.00222848	0.00111648	0.05	-0.00441679	-4.01831e-05	0.997774	0.995593	0.99996	1e-07
Television	Melanoma	Inverse variance weighted (random effects)	212	-0.00222848	0.00111648	0.05	-0.00441679	-4.01831e-05	0.997774	0.995593	0.99996	1e-07
Television	Melanoma	Weighted median	212	-0.00232634	0.00161769	0.15	-0.00549702	0.000844335	0.997676	0.994518	1.00084	1e-07
Television	Melanoma	Weighted mode	212	-0.00797444	0.00491952	0.11	-0.0176167	0.00166782	0.992057	0.982538	1.00167	1e-07
Television	Bladder cancer	MR Egger	101	-0.00523871	0.00529028	0.32	-0.0156077	0.00513023	0.994775	0.984514	1.00514	1e-07
Television	Bladder cancer	Inverse variance weighted (fixed effects)	101	-0.000410062	0.000838188	0.62	-0.00205291	0.00123279	0.99959	0.997949	1.00123	1e-07
Television	Bladder cancer	Inverse variance weighted (random effects)	101	-0.000410062	0.000838188	0.62	-0.00205291	0.00123279	0.99959	0.997949	1.00123	1e-07
Television	Bladder cancer	Weighted median	101	7.44408e-05	0.00109988	0.95	-0.00208133	0.00223021	1.00007	0.997921	1.00223	1e-07
Television	Bladder cancer	Weighted mode	101	0.00164664	0.00320201	0.61	-0.00462931	0.00792259	1.00165	0.995381	1.00795	1e-07
Television	Glioma	MR Egger	76	-0.991428	2.19246	0.65	-5.28866	3.3058	0.371046	0.00504854	27.2704	1e-07
Television	Glioma	Inverse variance weighted (fixed effects)	76	-0.405474	0.410795	0.32	-1.21063	0.399684	0.666661	0.298009	1.49135	1e-07
Television	Glioma	Inverse variance weighted (random effects)	76	-0.405474	0.410795	0.32	-1.21063	0.399684	0.666661	0.298009	1.49135	1e-07
Television	Glioma	Weighted median	76	-1.1263	0.556353	0.04	-2.21675	-0.0358463	0.324231	0.108963	0.964789	1e-07
Television	Glioma	Weighted mode	76	-1.55616	1.33931	0.25	-4.18121	1.06889	0.210945	0.01528	2.91216	1e-07
Television	Thyroid cancer	MR Egger	120	2.60059	3.24847	0.42	-3.76642	8.96759	13.4716	0.0231347	7844.69	1e-07
Television	Thyroid cancer	Inverse variance weighted (fixed effects)	120	0.740221	0.597346	0.22	-0.430577	1.91102	2.0964	0.650134	6.75997	1e-07
Television	Thyroid cancer	Inverse variance weighted (random effects)	120	0.740221	0.597346	0.22	-0.430577	1.91102	2.0964	0.650134	6.75997	1e-07
Television	Thyroid cancer	Weighted median	120	-0.0545616	0.816043	0.95	-1.65401	1.54488	0.9469	0.191282	4.68742	1e-07
Television	Thyroid cancer	Weighted mode	120	-0.497555	2.19413	0.82	-4.79805	3.80294	0.608015	0.00824582	44.8327	1e-07
Television	Colon cancer	MR Egger	219	-0.00218475	0.00476807	0.65	-0.0115302	0.00716066	0.997818	0.988536	1.00719	1e-07
Television	Colon cancer	Inverse variance weighted (fixed effects)	219	0.000262501	0.00105483	0.8	-0.00180496	0.00232996	1.00026	0.998197	1.00233	1e-07
Television	Colon cancer	Inverse variance weighted (random effects)	219	0.000262501	0.00105483	0.8	-0.00180496	0.00232996	1.00026	0.998197	1.00233	1e-07
Television	Colon cancer	Weighted median	219	0.000548272	0.00146573	0.71	-0.00232457	0.00342111	1.00055	0.997678	1.00343	1e-07
Television	Colon cancer	Weighted mode	219	0.00667563	0.00483937	0.17	-0.00280953	0.0161608	1.0067	0.997194	1.01629	1e-07
Driving	Breast cancer	MR Egger	6	0.755121	1.81407	0.7	-2.80045	4.31069	2.12787	0.0607825	74.4922	1e-07
Driving	Breast cancer	Inverse variance weighted (fixed effects)	6	-0.1433	0.305724	0.64	-0.742519	0.45592	0.866494	0.475914	1.57762	1e-07
Driving	Breast cancer	Inverse variance weighted (random effects)	6	-0.1433	0.305724	0.64	-0.742519	0.45592	0.866494	0.475914	1.57762	1e-07
Driving	Breast cancer	Weighted median	6	0.0450342	0.262926	0.86	-0.470302	0.56037	1.04606	0.624814	1.75132	1e-07
Driving	Breast cancer	Weighted mode	6	0.184226	0.384499	0.65	-0.569391	0.937843	1.20229	0.56587	2.55447	1e-07
Driving	Breast cancer (ER-)	MR Egger	6	3.18081	2.22848	0.23	-1.18702	7.54863	24.0661	0.30513	1898.14	1e-07
Driving	Breast cancer (ER-)	Inverse variance weighted (fixed effects)	6	-0.232547	0.461472	0.61	-1.13703	0.671939	0.792513	0.32077	1.95803	1e-07
Driving	Breast cancer (ER-)	Inverse variance weighted (random effects)	6	-0.232547	0.461472	0.61	-1.13703	0.671939	0.792513	0.32077	1.95803	1e-07
Driving	Breast cancer (ER-)	Weighted median	6	-0.00960842	0.505513	0.98	-1.00041	0.981197	0.990438	0.367727	2.66765	1e-07
Driving	Breast cancer (ER-)	Weighted mode	6	0.614547	0.859643	0.51	-1.07035	2.29945	1.84882	0.342888	9.96867	1e-07
Driving	Breast cancer (ER+)	MR Egger	6	0.580076	1.74005	0.76	-2.83042	3.99057	1.78617	0.0589881	54.0858	1e-07
Driving	Breast cancer (ER+)	Inverse variance weighted (fixed effects)	6	-0.379923	0.296344	0.2	-0.960758	0.200912	0.683914	0.382603	1.22252	1e-07
Driving	Breast cancer (ER+)	Inverse variance weighted (random effects)	6	-0.379923	0.296344	0.2	-0.960758	0.200912	0.683914	0.382603	1.22252	1e-07
Driving	Breast cancer (ER+)	Weighted median	6	-0.300535	0.322321	0.35	-0.932283	0.331214	0.740422	0.393654	1.39266	1e-07
Driving	Breast cancer (ER+)	Weighted mode	6	-0.127019	0.468316	0.8	-1.04492	0.79088	0.880717	0.351721	2.20534	1e-07
Driving	Cancer of liver and intrahepatic bile ducts	MR Egger	7	-12.9681	12.8545	0.36	-38.163	12.2267	2.33352e-06	2.66706e-17	204170	1e-07
Driving	Cancer of liver and intrahepatic bile ducts	Inverse variance weighted (fixed effects)	7	0.0928374	2.44551	0.97	-4.70036	4.88604	1.09728	0.00909198	132.428	1e-07
Driving	Cancer of liver and intrahepatic bile ducts	Inverse variance weighted (random effects)	7	0.0928374	2.44551	0.97	-4.70036	4.88604	1.09728	0.00909198	132.428	1e-07
Driving	Cancer of liver and intrahepatic bile ducts	Weighted median	7	-2.24208	2.98542	0.45	-8.09349	3.60934	0.106238	0.00030552	36.9416	1e-07
Driving	Cancer of liver and intrahepatic bile ducts	Weighted mode	7	-3.15893	4.17546	0.48	-11.3428	5.02496	0.0424711	1.18542e-05	152.165	1e-07
Driving	Cancer of oesophagus	MR Egger	7	-0.2008	13.0984	0.99	-25.8736	25.472	0.818076	5.79727e-12	1.15442e+11	1e-07
Driving	Cancer of oesophagus	Inverse variance weighted (fixed effects)	7	3.58614	2.46577	0.15	-1.24677	8.41905	36.0944	0.287431	4532.6	1e-07
Driving	Cancer of oesophagus	Inverse variance weighted (random effects)	7	3.58614	1.402	0.01	0.838217	6.33406	36.0944	2.31224	563.44	1e-07
Driving	Cancer of oesophagus	Weighted median	7	2.79558	3.05509	0.36	-3.19239	8.78355	16.3721	0.0410735	6526	1e-07
Driving	Cancer of oesophagus	Weighted mode	7	1.9178	4.17084	0.66	-6.25705	10.0926	6.80595	0.00191689	24164.6	1e-07
Driving	Cancer of urinary organs	MR Egger	7	-1.1204	4.36925	0.81	-9.68412	7.44333	0.32615	6.22642e-05	1708.42	1e-07
Driving	Cancer of urinary organs	Inverse variance weighted (fixed effects)	7	0.725313	0.8222	0.38	-0.886198	2.33682	2.06538	0.41222	10.3483	1e-07
Driving	Cancer of urinary organs	Inverse variance weighted (random effects)	7	0.725313	0.386785	0.06	-0.0327848	1.48341	2.06538	0.967747	4.40796	1e-07
Driving	Cancer of urinary organs	Weighted median	7	1.03284	1.03225	0.32	-0.990367	3.05604	2.80902	0.37144	21.2432	1e-07
Driving	Cancer of urinary organs	Weighted mode	7	1.26101	1.3844	0.4	-1.45242	3.97445	3.529	0.234004	53.2207	1e-07
Driving	Cervical cancer	MR Egger	6	0.0194216	0.0320943	0.58	-0.0434833	0.0823265	1.01961	0.957449	1.08581	1e-07
Driving	Cervical cancer	Inverse variance weighted (fixed effects)	6	-0.00676868	0.00402198	0.09	-0.0146518	0.00111441	0.993254	0.985455	1.00112	1e-07
Driving	Cervical cancer	Inverse variance weighted (random effects)	6	-0.00676868	0.00252015	0.007	-0.0117082	-0.00182919	0.993254	0.98836	0.998172	1e-07
Driving	Cervical cancer	Weighted median	6	-0.00494555	0.00486073	0.31	-0.0144726	0.00458147	0.995067	0.985632	1.00459	1e-07
Driving	Cervical cancer	Weighted mode	6	-0.00439912	0.00690664	0.55	-0.0179361	0.00913789	0.995611	0.982224	1.00918	1e-07
Driving	Endometrial cancer	MR Egger	7	-2.10923	3.12905	0.53	-8.24216	4.02371	0.121332	0.000263314	55.9083	1e-07
Driving	Endometrial cancer	Inverse variance weighted (fixed effects)	7	-0.550559	0.501843	0.27	-1.53417	0.433054	0.576628	0.215634	1.54196	1e-07
Driving	Endometrial cancer	Inverse variance weighted (random effects)	7	-0.550559	0.501843	0.27	-1.53417	0.433054	0.576628	0.215634	1.54196	1e-07
Driving	Endometrial cancer	Weighted median	7	-0.713038	0.6344	0.26	-1.95646	0.530386	0.490153	0.141358	1.69959	1e-07
Driving	Endometrial cancer	Weighted mode	7	-1.18073	1.03251	0.3	-3.20444	0.84299	0.307056	0.0405816	2.3233	1e-07
Driving	Endometrial cancer (endometrioid histology)	MR Egger	7	-1.86751	3.02502	0.56	-7.79655	4.06153	0.154508	0.00041115	58.0632	1e-07
Driving	Endometrial cancer (endometrioid histology)	Inverse variance weighted (fixed effects)	7	-0.434948	0.519371	0.4	-1.45292	0.583019	0.647298	0.233887	1.79144	1e-07
Driving	Endometrial cancer (endometrioid histology)	Inverse variance weighted (random effects)	7	-0.434948	0.383858	0.26	-1.18731	0.317412	0.647298	0.305041	1.37357	1e-07
Driving	Endometrial cancer (endometrioid histology)	Weighted median	7	-0.860723	0.660093	0.19	-2.15451	0.43306	0.422856	0.11596	1.54197	1e-07
Driving	Endometrial cancer (endometrioid histology)	Weighted mode	7	-1.20058	1.03582	0.29	-3.23078	0.829622	0.301021	0.0395268	2.29245	1e-07
Driving	Endometrial cancer (Non-endometrioid histology)	MR Egger	7	-0.848533	7.38107	0.91	-15.3154	13.6184	0.428042	2.2315e-07	821063	1e-07
Driving	Endometrial cancer (Non-endometrioid histology)	Inverse variance weighted (fixed effects)	7	-0.505325	1.26922	0.69	-2.993	1.98235	0.603309	0.0501369	7.25976	1e-07
Driving	Endometrial cancer (Non-endometrioid histology)	Inverse variance weighted (random effects)	7	-0.505325	0.682949	0.46	-1.84391	0.833255	0.603309	0.158198	2.30079	1e-07
Driving	Endometrial cancer (Non-endometrioid histology)	Weighted median	7	0.207941	1.66439	0.9	-3.05426	3.47014	1.23114	0.0471578	32.1412	1e-07
Driving	Endometrial cancer (Non-endometrioid histology)	Weighted mode	7	0.948859	2.23874	0.69	-3.43908	5.3368	2.58276	0.0320942	207.846	1e-07
Driving	Oral cavity and pharyngeal cancer	MR Egger	7	8.46338	7.11319	0.29	-5.47848	22.4052	4738.04	0.00417568	5.37615e+09	1e-07
Driving	Oral cavity and pharyngeal cancer	Inverse variance weighted (fixed effects)	7	-0.0957556	1.20711	0.94	-2.4617	2.27019	0.908686	0.08529	9.6812	1e-07
Driving	Oral cavity and pharyngeal cancer	Inverse variance weighted (random effects)	7	-0.0957556	1.17251	0.93	-2.39387	2.20235	0.908686	0.0912761	9.04629	1e-07
Driving	Oral cavity and pharyngeal cancer	Weighted median	7	0.795515	1.6656	0.63	-2.46905	4.06008	2.21558	0.084665	57.9791	1e-07
Driving	Oral cavity and pharyngeal cancer	Weighted mode	7	2.18558	2.59064	0.43	-2.89208	7.26323	8.8958	0.055461	1426.86	1e-07
Driving	Ovarian cancer	MR Egger	6	-1.34083	4.02668	0.76	-9.23313	6.55147	0.261629	9.77472e-05	700.273	1e-07
Driving	Ovarian cancer	Inverse variance weighted (fixed effects)	6	0.135137	0.658464	0.84	-1.15545	1.42573	1.14469	0.314915	4.16087	1e-07
Driving	Ovarian cancer	Inverse variance weighted (random effects)	6	0.135137	0.658464	0.84	-1.15545	1.42573	1.14469	0.314915	4.16087	1e-07
Driving	Ovarian cancer	Weighted median	6	0.61782	0.628666	0.33	-0.614365	1.85	1.85488	0.540984	6.35985	1e-07
Driving	Ovarian cancer	Weighted mode	6	1.19232	1.14306	0.34	-1.04807	3.43271	3.29472	0.350612	30.9606	1e-07
Driving	Ovarian cancer (CCO)	MR Egger	6	0.917596	10.7254	0.94	-20.1041	21.9393	2.50326	1.85733e-09	3.37385e+09	1e-07
Driving	Ovarian cancer (CCO)	Inverse variance weighted (fixed effects)	6	-0.00736287	1.71795	1	-3.37454	3.35982	0.992664	0.0342338	28.7839	1e-07
Driving	Ovarian cancer (CCO)	Inverse variance weighted (random effects)	6	-0.00736287	1.71795	1	-3.37454	3.35982	0.992664	0.0342338	28.7839	1e-07
Driving	Ovarian cancer (CCO)	Weighted median	6	0.159201	1.72356	0.93	-3.21898	3.53738	1.17257	0.0399958	34.3769	1e-07
Driving	Ovarian cancer (CCO)	Weighted mode	6	-0.742677	2.86146	0.81	-6.35113	4.86578	0.475838	0.00174477	129.772	1e-07
Driving	Ovarian cancer (EO)	MR Egger	6	9.92084	8.95949	0.33	-7.63975	27.4814	20350.2	0.000480949	8.61067e+11	1e-07
Driving	Ovarian cancer (EO)	Inverse variance weighted (fixed effects)	6	1.07205	1.60404	0.5	-2.07187	4.21596	2.92135	0.12595	67.7594	1e-07
Driving	Ovarian cancer (EO)	Inverse variance weighted (random effects)	6	1.07205	1.60404	0.5	-2.07187	4.21596	2.92135	0.12595	67.7594	1e-07
Driving	Ovarian cancer (EO)	Weighted median	6	2.30301	1.25144	0.07	-0.14982	4.75583	10.0042	0.860863	116.261	1e-07
Driving	Ovarian cancer (EO)	Weighted mode	6	3.40399	1.73364	0.11	0.00605083	6.80193	30.0839	1.00607	899.581	1e-07
Driving	Ovarian cancer (HGS)	MR Egger	6	-3.72057	4.42306	0.45	-12.3898	4.94862	0.0242201	4.16096e-06	140.981	1e-07
Driving	Ovarian cancer (HGS)	Inverse variance weighted (fixed effects)	6	0.60802	0.793948	0.44	-0.948117	2.16416	1.83679	0.38747	8.70726	1e-07
Driving	Ovarian cancer (HGS)	Inverse variance weighted (random effects)	6	0.60802	0.793948	0.44	-0.948117	2.16416	1.83679	0.38747	8.70726	1e-07
Driving	Ovarian cancer (HGS)	Weighted median	6	1.33058	0.724844	0.07	-0.0901105	2.75128	3.78325	0.91383	15.6627	1e-07
Driving	Ovarian cancer (HGS)	Weighted mode	6	1.3699	1.29216	0.34	-1.16274	3.90253	3.93494	0.312629	49.5276	1e-07
Driving	Ovarian cancer (LGS+LMPS)	MR Egger	6	-9.00719	5.13752	0.15	-19.0767	1.06235	0.000122525	5.18892e-09	2.89317	1e-07
Driving	Ovarian cancer (LGS+LMPS)	Inverse variance weighted (fixed effects)	6	-1.23497	1.04009	0.24	-3.27355	0.803615	0.290845	0.0378719	2.2336	1e-07
Driving	Ovarian cancer (LGS+LMPS)	Inverse variance weighted (random effects)	6	-1.23497	1.04009	0.24	-3.27355	0.803615	0.290845	0.0378719	2.2336	1e-07
Driving	Ovarian cancer (LGS+LMPS)	Weighted median	6	-2.14141	1.19477	0.07	-4.48317	0.200341	0.117489	0.0112976	1.22182	1e-07
Driving	Ovarian cancer (LGS+LMPS)	Weighted mode	6	-2.25257	1.89198	0.29	-5.96086	1.45572	0.105128	0.00257768	4.28755	1e-07
Driving	Ovarian cancer (MO)	MR Egger	6	4.84772	5.26486	0.41	-5.4714	15.1668	127.449	0.00420534	3.86252e+06	1e-07
Driving	Ovarian cancer (MO)	Inverse variance weighted (fixed effects)	6	-0.100754	0.939357	0.91	-1.94189	1.74039	0.904155	0.143432	5.69954	1e-07
Driving	Ovarian cancer (MO)	Inverse variance weighted (random effects)	6	-0.100754	0.868135	0.91	-1.8023	1.60079	0.904155	0.164919	4.95694	1e-07
Driving	Ovarian cancer (MO)	Weighted median	6	0.0538757	1.18858	0.96	-2.27574	2.3835	1.05535	0.10272	10.8427	1e-07
Driving	Ovarian cancer (MO)	Weighted mode	6	0.446617	1.71537	0.8	-2.91551	3.80875	1.56302	0.0541762	45.094	1e-07
Driving	Pancreatic cancer	MR Egger	4	-11.883	10.1265	0.36	-31.731	7.96506	6.90713e-06	1.65735e-14	2878.61	1e-07
Driving	Pancreatic cancer	Inverse variance weighted (fixed effects)	4	0.442264	1.79568	0.81	-3.07727	3.9618	1.55623	0.0460849	52.5517	1e-07
Driving	Pancreatic cancer	Inverse variance weighted (random effects)	4	0.442264	1.53856	0.77	-2.57331	3.45784	1.55623	0.0762823	31.7484	1e-07
Driving	Pancreatic cancer	Weighted median	4	0.574997	2.14568	0.79	-3.63053	4.78053	1.77713	0.026502	119.167	1e-07
Driving	Pancreatic cancer	Weighted mode	4	1.51446	3.35036	0.68	-5.05224	8.08117	4.54698	0.00639497	3233.01	1e-07
Driving	Prostate cancer	MR Egger	7	-2.1145	1.32672	0.17	-4.71486	0.485869	0.120694	0.0089611	1.62559	1e-07
Driving	Prostate cancer	Inverse variance weighted (fixed effects)	7	0.25631	0.249139	0.3	-0.232002	0.744621	1.29215	0.792945	2.10564	1e-07
Driving	Prostate cancer	Inverse variance weighted (random effects)	7	0.25631	0.249139	0.3	-0.232002	0.744621	1.29215	0.792945	2.10564	1e-07
Driving	Prostate cancer	Weighted median	7	0.26585	0.33324	0.43	-0.387301	0.919001	1.30454	0.678887	2.50679	1e-07
Driving	Prostate cancer	Weighted mode	7	0.375944	0.49359	0.48	-0.591491	1.34338	1.45637	0.553501	3.83197	1e-07
Driving	Melanoma	MR Egger	7	0.0572551	0.0570503	0.36	-0.0545634	0.169074	1.05893	0.946898	1.18421	1e-07
Driving	Melanoma	Inverse variance weighted (fixed effects)	7	4.00064e-05	0.00953651	1	-0.0186516	0.0187316	1.00004	0.981521	1.01891	1e-07
Driving	Melanoma	Inverse variance weighted (random effects)	7	4.00064e-05	0.00953651	1	-0.0186516	0.0187316	1.00004	0.981521	1.01891	1e-07
Driving	Melanoma	Weighted median	7	0.00483826	0.010202	0.64	-0.0151576	0.0248342	1.00485	0.984957	1.02515	1e-07
Driving	Melanoma	Weighted mode	7	0.0195847	0.0193964	0.35	-0.0184322	0.0576016	1.01978	0.981737	1.05929	1e-07
Driving	Bladder cancer	MR Egger	4	0.127994	0.079369	0.25	-0.0275696	0.283557	1.13655	0.972807	1.32784	1e-07
Driving	Bladder cancer	Inverse variance weighted (fixed effects)	4	0.00158373	0.00593838	0.79	-0.0100555	0.013223	1.00158	0.989995	1.01331	1e-07
Driving	Bladder cancer	Inverse variance weighted (random effects)	4	0.00158373	0.00593838	0.79	-0.0100555	0.013223	1.00158	0.989995	1.01331	1e-07
Driving	Bladder cancer	Weighted median	4	0.000976406	0.00509407	0.85	-0.00900797	0.0109608	1.00098	0.991032	1.01102	1e-07
Driving	Bladder cancer	Weighted mode	4	0.000929695	0.00751354	0.91	-0.0137968	0.0156562	1.00093	0.986298	1.01578	1e-07
Driving	Glioma	Inverse variance weighted (fixed effects)	2	1.98907	2.30481	0.39	-2.52835	6.5065	7.30874	0.0797903	669.476	1e-07
Driving	Glioma	Inverse variance weighted (random effects)	2	1.98907	0.341799	<0.001	1.31915	2.659	7.30874	3.74022	14.282	1e-07
Driving	Thyroid cancer	MR Egger	4	6.11694	20.7594	0.8	-34.5714	46.8053	453.477	9.67907e-16	2.1246e+20	1e-07
Driving	Thyroid cancer	Inverse variance weighted (fixed effects)	4	-3.89155	3.26701	0.23	-10.2949	2.51179	0.0204137	3.38056e-05	12.327	1e-07
Driving	Thyroid cancer	Inverse variance weighted (random effects)	4	-3.89155	0.937971	<0.001	-5.72997	-2.05312	0.0204137	0.00324717	0.128333	1e-07
Driving	Thyroid cancer	Weighted median	4	-4.68874	3.70216	0.21	-11.945	2.56749	0.00919826	6.49181e-06	13.033	1e-07
Driving	Thyroid cancer	Weighted mode	4	-4.87762	4.52237	0.36	-13.7415	3.98622	0.0076151	1.07686e-06	53.8508	1e-07
Driving	Colon cancer	MR Egger	7	0.0668151	0.0330005	0.1	0.0021341	0.131496	1.0691	1.00214	1.14053	1e-07
Driving	Colon cancer	Inverse variance weighted (fixed effects)	7	0.0139042	0.00552485	0.01	0.00307553	0.024733	1.014	1.00308	1.02504	1e-07
Driving	Colon cancer	Inverse variance weighted (random effects)	7	0.0139042	0.00491837	0.005	0.00426423	0.0235443	1.014	1.00427	1.02382	1e-07
Driving	Colon cancer	Weighted median	7	0.00712488	0.00785855	0.36	-0.00827788	0.0225276	1.00715	0.991756	1.02278	1e-07
Driving	Colon cancer	Weighted mode	7	0.00386457	0.0104524	0.72	-0.0166222	0.0243513	1.00387	0.983515	1.02465	1e-07
Computer	Breast cancer	MR Egger	57	-0.247295	0.579336	0.67	-1.38279	0.888203	0.78091	0.250877	2.43076	1e-07
Computer	Breast cancer	Inverse variance weighted (fixed effects)	57	-0.0778393	0.0986344	0.43	-0.271163	0.115484	0.925113	0.762492	1.12242	1e-07
Computer	Breast cancer	Inverse variance weighted (random effects)	57	-0.0778393	0.0986344	0.43	-0.271163	0.115484	0.925113	0.762492	1.12242	1e-07
Computer	Breast cancer	Weighted median	57	-0.0834546	0.0974706	0.39	-0.274497	0.107588	0.919933	0.759954	1.11359	1e-07
Computer	Breast cancer	Weighted mode	57	-0.186015	0.219279	0.4	-0.615801	0.243771	0.830261	0.540208	1.27605	1e-07
Computer	Breast cancer (ER-)	MR Egger	57	-1.5836	0.772225	0.05	-3.09717	-0.0700436	0.205234	0.045177	0.932353	1e-07
Computer	Breast cancer (ER-)	Inverse variance weighted (fixed effects)	57	-0.342789	0.134079	0.01	-0.605585	-0.0799932	0.709788	0.545755	0.923123	1e-07
Computer	Breast cancer (ER-)	Inverse variance weighted (random effects)	57	-0.342789	0.134079	0.01	-0.605585	-0.0799932	0.709788	0.545755	0.923123	1e-07
Computer	Breast cancer (ER-)	Weighted median	57	-0.280984	0.164222	0.09	-0.60286	0.0408909	0.75504	0.547244	1.04174	1e-07
Computer	Breast cancer (ER-)	Weighted mode	57	-0.372796	0.357998	0.3	-1.07447	0.32888	0.688806	0.341478	1.38941	1e-07
Computer	Breast cancer (ER+)	MR Egger	57	0.302359	0.69446	0.66	-1.05878	1.6635	1.35305	0.346878	5.27776	1e-07
Computer	Breast cancer (ER+)	Inverse variance weighted (fixed effects)	57	-0.0197187	0.11856	0.87	-0.252097	0.21266	0.980474	0.777169	1.23696	1e-07
Computer	Breast cancer (ER+)	Inverse variance weighted (random effects)	57	-0.0197187	0.11856	0.87	-0.252097	0.21266	0.980474	0.777169	1.23696	1e-07
Computer	Breast cancer (ER+)	Weighted median	57	-0.020234	0.126609	0.87	-0.268387	0.227919	0.979969	0.764612	1.25598	1e-07
Computer	Breast cancer (ER+)	Weighted mode	57	-0.0225609	0.254557	0.93	-0.521493	0.476371	0.977692	0.593633	1.61022	1e-07
Computer	Cancer of liver and intrahepatic bile ducts	MR Egger	58	5.13937	5.52565	0.36	-5.69091	15.9697	170.608	0.00337651	8.62051e+06	1e-07
Computer	Cancer of liver and intrahepatic bile ducts	Inverse variance weighted (fixed effects)	58	-0.28978	0.88365	0.74	-2.02173	1.44217	0.748428	0.132426	4.22988	1e-07
Computer	Cancer of liver and intrahepatic bile ducts	Inverse variance weighted (random effects)	58	-0.28978	0.88365	0.74	-2.02173	1.44217	0.748428	0.132426	4.22988	1e-07
Computer	Cancer of liver and intrahepatic bile ducts	Weighted median	58	-1.32716	1.16655	0.26	-3.6136	0.959287	0.265231	0.0269547	2.60983	1e-07
Computer	Cancer of liver and intrahepatic bile ducts	Weighted mode	58	-2.86488	2.46704	0.25	-7.70028	1.97053	0.0569902	0.000452699	7.17449	1e-07
Computer	Cancer of oesophagus	MR Egger	58	0.533183	5.74203	0.93	-10.7212	11.7876	1.70435	2.2072e-05	131606	1e-07
Computer	Cancer of oesophagus	Inverse variance weighted (fixed effects)	58	1.07163	0.920156	0.24	-0.731877	2.87514	2.92013	0.481005	17.7278	1e-07
Computer	Cancer of oesophagus	Inverse variance weighted (random effects)	58	1.07163	0.84512	0.2	-0.584807	2.72806	2.92013	0.557213	15.3032	1e-07
Computer	Cancer of oesophagus	Weighted median	58	1.34691	1.26079	0.29	-1.12423	3.81805	3.84554	0.324903	45.5155	1e-07
Computer	Cancer of oesophagus	Weighted mode	58	-1.44717	3.11902	0.64	-7.56045	4.6661	0.235234	0.000520641	106.283	1e-07
Computer	Cancer of urinary organs	MR Egger	58	-1.56407	2.19609	0.48	-5.8684	2.74027	0.209283	0.0028274	15.4911	1e-07
Computer	Cancer of urinary organs	Inverse variance weighted (fixed effects)	58	-0.118702	0.350355	0.73	-0.805399	0.567994	0.888072	0.44691	1.76472	1e-07
Computer	Cancer of urinary organs	Inverse variance weighted (random effects)	58	-0.118702	0.350355	0.73	-0.805399	0.567994	0.888072	0.44691	1.76472	1e-07
Computer	Cancer of urinary organs	Weighted median	58	-0.166581	0.467933	0.72	-1.08373	0.750568	0.846554	0.338331	2.1182	1e-07
Computer	Cancer of urinary organs	Weighted mode	58	-1.04268	1.25468	0.41	-3.50185	1.4165	0.35251	0.0301415	4.12267	1e-07
Computer	Cervical cancer	MR Egger	49	-0.00705631	0.0155455	0.65	-0.0375255	0.0234129	0.992969	0.96317	1.02369	1e-07
Computer	Cervical cancer	Inverse variance weighted (fixed effects)	49	0.000858611	0.00175618	0.62	-0.00258349	0.00430072	1.00086	0.99742	1.00431	1e-07
Computer	Cervical cancer	Inverse variance weighted (random effects)	49	0.000858611	0.00175618	0.62	-0.00258349	0.00430072	1.00086	0.99742	1.00431	1e-07
Computer	Cervical cancer	Weighted median	49	0.000680405	0.00206689	0.74	-0.00337071	0.00473151	1.00068	0.996635	1.00474	1e-07
Computer	Cervical cancer	Weighted mode	49	-0.00192347	0.00475304	0.69	-0.0112394	0.0073925	0.998078	0.988823	1.00742	1e-07
Computer	Endometrial cancer	MR Egger	59	0.180335	1.02558	0.86	-1.82981	2.19048	1.19762	0.160445	8.93946	1e-07
Computer	Endometrial cancer	Inverse variance weighted (fixed effects)	59	-0.186695	0.171063	0.28	-0.521978	0.148588	0.829697	0.593346	1.16019	1e-07
Computer	Endometrial cancer	Inverse variance weighted (random effects)	59	-0.186695	0.171063	0.28	-0.521978	0.148588	0.829697	0.593346	1.16019	1e-07
Computer	Endometrial cancer	Weighted median	59	-0.185099	0.222929	0.41	-0.622039	0.251841	0.831022	0.536849	1.28639	1e-07
Computer	Endometrial cancer	Weighted mode	59	-0.25257	0.496534	0.61	-1.22578	0.720637	0.776802	0.29353	2.05574	1e-07
Computer	Endometrial cancer (endometrioid histology)	MR Egger	59	-0.0893327	1.20778	0.94	-2.45657	2.27791	0.914541	0.0857282	9.75625	1e-07
Computer	Endometrial cancer (endometrioid histology)	Inverse variance weighted (fixed effects)	59	-0.28373	0.201081	0.16	-0.677849	0.11039	0.75297	0.507708	1.11671	1e-07
Computer	Endometrial cancer (endometrioid histology)	Inverse variance weighted (random effects)	59	-0.28373	0.201081	0.16	-0.677849	0.11039	0.75297	0.507708	1.11671	1e-07
Computer	Endometrial cancer (endometrioid histology)	Weighted median	59	-0.406121	0.265138	0.13	-0.925792	0.11355	0.66623	0.396218	1.12025	1e-07
Computer	Endometrial cancer (endometrioid histology)	Weighted mode	59	-0.434502	0.637963	0.5	-1.68491	0.815906	0.647587	0.185461	2.26122	1e-07
Computer	Endometrial cancer (Non-endometrioid histology)	MR Egger	58	2.8937	2.81024	0.31	-2.61437	8.40177	18.06	0.0732138	4454.96	1e-07
Computer	Endometrial cancer (Non-endometrioid histology)	Inverse variance weighted (fixed effects)	58	1.09307	0.439568	0.01	0.231513	1.95462	2.98341	1.26051	7.06123	1e-07
Computer	Endometrial cancer (Non-endometrioid histology)	Inverse variance weighted (random effects)	58	1.09307	0.368056	0.003	0.371675	1.81446	2.98341	1.45016	6.13774	1e-07
Computer	Endometrial cancer (Non-endometrioid histology)	Weighted median	58	0.990675	0.600327	0.1	-0.185967	2.16732	2.69305	0.830301	8.73481	1e-07
Computer	Endometrial cancer (Non-endometrioid histology)	Weighted mode	58	1.03545	1.28827	0.42	-1.48956	3.56047	2.81638	0.225472	35.1796	1e-07
Computer	Oral cavity and pharyngeal cancer	MR Egger	56	-0.811888	2.53845	0.75	-5.78725	4.16347	0.444019	0.00306641	64.2943	1e-07
Computer	Oral cavity and pharyngeal cancer	Inverse variance weighted (fixed effects)	56	-0.622185	0.430217	0.15	-1.46541	0.22104	0.53677	0.230983	1.24737	1e-07
Computer	Oral cavity and pharyngeal cancer	Inverse variance weighted (random effects)	56	-0.622185	0.430217	0.15	-1.46541	0.22104	0.53677	0.230983	1.24737	1e-07
Computer	Oral cavity and pharyngeal cancer	Weighted median	56	-0.225197	0.579036	0.7	-1.36011	0.909713	0.798359	0.256633	2.48361	1e-07
Computer	Oral cavity and pharyngeal cancer	Weighted mode	56	1.26338	1.3833	0.37	-1.44788	3.97464	3.53736	0.235069	53.2311	1e-07
Computer	Ovarian cancer	MR Egger	57	-0.488954	0.785068	0.54	-2.02769	1.04978	0.613267	0.13164	2.85702	1e-07
Computer	Ovarian cancer	Inverse variance weighted (fixed effects)	57	-0.0438819	0.134961	0.75	-0.308406	0.220642	0.957067	0.734617	1.24688	1e-07
Computer	Ovarian cancer	Inverse variance weighted (random effects)	57	-0.0438819	0.134961	0.75	-0.308406	0.220642	0.957067	0.734617	1.24688	1e-07
Computer	Ovarian cancer	Weighted median	57	0.0619417	0.186983	0.74	-0.304546	0.428429	1.0639	0.737458	1.53484	1e-07
Computer	Ovarian cancer	Weighted mode	57	0.0618763	0.42119	0.88	-0.763657	0.887409	1.06383	0.465959	2.42883	1e-07
Computer	Ovarian cancer (CCO)	MR Egger	57	-3.59278	2.40065	0.14	-8.29805	1.1125	0.0275218	0.000249002	3.04195	1e-07
Computer	Ovarian cancer (CCO)	Inverse variance weighted (fixed effects)	57	-0.347534	0.418245	0.41	-1.16729	0.472226	0.706428	0.311208	1.60356	1e-07
Computer	Ovarian cancer (CCO)	Inverse variance weighted (random effects)	57	-0.347534	0.418245	0.41	-1.16729	0.472226	0.706428	0.311208	1.60356	1e-07
Computer	Ovarian cancer (CCO)	Weighted median	57	-0.569618	0.614604	0.35	-1.77424	0.635006	0.565742	0.169612	1.88703	1e-07
Computer	Ovarian cancer (CCO)	Weighted mode	57	1.92557	1.77421	0.28	-1.55188	5.40303	6.85909	0.21185	222.078	1e-07
Computer	Ovarian cancer (EO)	MR Egger	57	-0.147877	1.6536	0.93	-3.38894	3.09318	0.862538	0.0337446	22.0471	1e-07
Computer	Ovarian cancer (EO)	Inverse variance weighted (fixed effects)	57	-0.640303	0.286863	0.03	-1.20255	-0.0780528	0.527132	0.300426	0.924916	1e-07
Computer	Ovarian cancer (EO)	Inverse variance weighted (random effects)	57	-0.640303	0.234599	0.006	-1.10012	-0.18049	0.527132	0.332832	0.834861	1e-07
Computer	Ovarian cancer (EO)	Weighted median	57	-0.272932	0.39571	0.49	-1.04852	0.50266	0.761145	0.350455	1.65311	1e-07
Computer	Ovarian cancer (EO)	Weighted mode	57	-0.115788	0.950011	0.9	-1.97781	1.74623	0.890664	0.138372	5.73296	1e-07
Computer	Ovarian cancer (HGS)	MR Egger	57	-0.446292	0.911278	0.63	-2.2324	1.33981	0.639997	0.107271	3.81833	1e-07
Computer	Ovarian cancer (HGS)	Inverse variance weighted (fixed effects)	57	-0.0308988	0.157508	0.84	-0.339615	0.277818	0.969574	0.712044	1.32025	1e-07
Computer	Ovarian cancer (HGS)	Inverse variance weighted (random effects)	57	-0.0308988	0.154824	0.84	-0.334354	0.272557	0.969574	0.7158	1.31332	1e-07
Computer	Ovarian cancer (HGS)	Weighted median	57	0.126637	0.223945	0.57	-0.312295	0.56557	1.13501	0.731766	1.76045	1e-07
Computer	Ovarian cancer (HGS)	Weighted mode	57	0.0947234	0.51334	0.85	-0.911423	1.10087	1.09935	0.401952	3.00678	1e-07
Computer	Ovarian cancer (LGS+LMPS)	MR Egger	57	-0.61778	1.82018	0.74	-4.18533	2.94977	0.53914	0.0152172	19.1016	1e-07
Computer	Ovarian cancer (LGS+LMPS)	Inverse variance weighted (fixed effects)	57	-0.243636	0.313331	0.44	-0.857765	0.370493	0.783773	0.424109	1.44845	1e-07
Computer	Ovarian cancer (LGS+LMPS)	Inverse variance weighted (random effects)	57	-0.243636	0.313331	0.44	-0.857765	0.370493	0.783773	0.424109	1.44845	1e-07
Computer	Ovarian cancer (LGS+LMPS)	Weighted median	57	-0.327641	0.426511	0.44	-1.1636	0.50832	0.720621	0.312359	1.6625	1e-07
Computer	Ovarian cancer (LGS+LMPS)	Weighted mode	57	-0.369444	0.93485	0.69	-2.20175	1.46286	0.691118	0.110609	4.3183	1e-07
Computer	Ovarian cancer (MO)	MR Egger	57	-0.0628667	1.74273	0.97	-3.47862	3.35289	0.939069	0.03085	28.5851	1e-07
Computer	Ovarian cancer (MO)	Inverse variance weighted (fixed effects)	57	0.0799113	0.300226	0.79	-0.508532	0.668355	1.08319	0.601378	1.95102	1e-07
Computer	Ovarian cancer (MO)	Inverse variance weighted (random effects)	57	0.0799113	0.291499	0.78	-0.491426	0.651249	1.08319	0.611753	1.91793	1e-07
Computer	Ovarian cancer (MO)	Weighted median	57	0.294071	0.43024	0.49	-0.549199	1.13734	1.34188	0.577412	3.11847	1e-07
Computer	Ovarian cancer (MO)	Weighted mode	57	0.370374	0.957007	0.7	-1.50536	2.24611	1.44828	0.221938	9.45087	1e-07
Computer	Pancreatic cancer	MR Egger	27	-6.77133	5.43723	0.22	-17.4283	3.88565	0.00114617	2.69764e-08	48.6984	1e-07
Computer	Pancreatic cancer	Inverse variance weighted (fixed effects)	27	-0.714189	0.859359	0.41	-2.39853	0.970154	0.489589	0.0908512	2.63835	1e-07
Computer	Pancreatic cancer	Inverse variance weighted (random effects)	27	-0.714189	0.859359	0.41	-2.39853	0.970154	0.489589	0.0908512	2.63835	1e-07
Computer	Pancreatic cancer	Weighted median	27	-1.27648	1.05102	0.22	-3.33647	0.783515	0.279018	0.0355623	2.18915	1e-07
Computer	Pancreatic cancer	Weighted mode	27	-1.63109	2.25172	0.48	-6.04446	2.78228	0.195715	0.00237095	16.1557	1e-07
Computer	Prostate cancer	MR Egger	56	-0.454246	0.636521	0.48	-1.70183	0.793335	0.634927	0.18235	2.21076	1e-07
Computer	Prostate cancer	Inverse variance weighted (fixed effects)	56	0.0248203	0.10634	0.82	-0.183607	0.233248	1.02513	0.832263	1.26269	1e-07
Computer	Prostate cancer	Inverse variance weighted (random effects)	56	0.0248203	0.10634	0.82	-0.183607	0.233248	1.02513	0.832263	1.26269	1e-07
Computer	Prostate cancer	Weighted median	56	0.000850015	0.122289	0.99	-0.238836	0.240537	1.00085	0.787544	1.27193	1e-07
Computer	Prostate cancer	Weighted mode	56	-0.163637	0.325412	0.62	-0.801445	0.474171	0.84905	0.44868	1.60668	1e-07
Computer	Melanoma	MR Egger	58	-0.0134367	0.013072	0.31	-0.0390578	0.0121844	0.986653	0.961695	1.01226	1e-07
Computer	Melanoma	Inverse variance weighted (fixed effects)	58	0.00305754	0.00226962	0.18	-0.00139092	0.007506	1.00306	0.99861	1.00753	1e-07
Computer	Melanoma	Inverse variance weighted (random effects)	58	0.00305754	0.00226962	0.18	-0.00139092	0.007506	1.00306	0.99861	1.00753	1e-07
Computer	Melanoma	Weighted median	58	0.00553693	0.00312596	0.08	-0.000589952	0.0116638	1.00555	0.99941	1.01173	1e-07
Computer	Melanoma	Weighted mode	58	0.00628893	0.00763168	0.41	-0.00866917	0.021247	1.00631	0.991368	1.02147	1e-07
Computer	Bladder cancer	MR Egger	27	-0.0100293	0.0107591	0.36	-0.031117	0.0110585	0.990021	0.969362	1.01112	1e-07
Computer	Bladder cancer	Inverse variance weighted (fixed effects)	27	0.00097532	0.00139364	0.48	-0.00175621	0.00370685	1.00098	0.998245	1.00371	1e-07
Computer	Bladder cancer	Inverse variance weighted (random effects)	27	0.00097532	0.00119331	0.41	-0.00136357	0.00331421	1.00098	0.998637	1.00332	1e-07
Computer	Bladder cancer	Weighted median	27	0.00138381	0.0019912	0.49	-0.00251894	0.00528656	1.00138	0.997484	1.0053	1e-07
Computer	Bladder cancer	Weighted mode	27	0.0046893	0.00418278	0.27	-0.00350896	0.0128875	1.0047	0.996497	1.01297	1e-07
Computer	Glioma	MR Egger	21	-4.62487	4.46095	0.31	-13.3683	4.11858	0.00980489	1.5639e-06	61.472	1e-07
Computer	Glioma	Inverse variance weighted (fixed effects)	21	1.5045	0.755087	0.05	0.0245258	2.98447	4.50188	1.02483	19.7759	1e-07
Computer	Glioma	Inverse variance weighted (random effects)	21	1.5045	0.755087	0.05	0.0245258	2.98447	4.50188	1.02483	19.7759	1e-07
Computer	Glioma	Weighted median	21	0.535394	0.99862	0.59	-1.4219	2.49269	1.70812	0.241255	12.0938	1e-07
Computer	Glioma	Weighted mode	21	0.147536	1.99622	0.94	-3.76506	4.06014	1.15898	0.0231661	57.9822	1e-07
Computer	Thyroid cancer	MR Egger	35	-7.56028	7.24218	0.3	-21.755	6.6344	0.00052073	3.56404e-10	760.822	1e-07
Computer	Thyroid cancer	Inverse variance weighted (fixed effects)	35	-1.63755	1.02988	0.11	-3.65611	0.381006	0.194456	0.0258329	1.46376	1e-07
Computer	Thyroid cancer	Inverse variance weighted (random effects)	35	-1.63755	1.02108	0.11	-3.63887	0.363768	0.194456	0.0262821	1.43874	1e-07
Computer	Thyroid cancer	Weighted median	35	-1.95745	1.48038	0.19	-4.85899	0.944086	0.141218	0.00775833	2.57046	1e-07
Computer	Thyroid cancer	Weighted mode	35	-4.62474	3.03739	0.14	-10.578	1.32854	0.00980618	2.54697e-05	3.77552	1e-07
Computer	Colon cancer	MR Egger	59	0.000592091	0.0122774	0.96	-0.0234717	0.0246559	1.00059	0.976802	1.02496	1e-07
Computer	Colon cancer	Inverse variance weighted (fixed effects)	59	3.14231e-05	0.00209156	0.99	-0.00406804	0.00413089	1.00003	0.99594	1.00414	1e-07
Computer	Colon cancer	Inverse variance weighted (random effects)	59	3.14231e-05	0.00209156	0.99	-0.00406804	0.00413089	1.00003	0.99594	1.00414	1e-07
Computer	Colon cancer	Weighted median	59	-0.00129502	0.0027028	0.63	-0.00659249	0.00400246	0.998706	0.993429	1.00401	1e-07
Computer	Colon cancer	Weighted mode	59	0.00549574	0.00657534	0.41	-0.00739193	0.0183834	1.00551	0.992635	1.01855	1e-07
Television	Breast cancer	MR Egger	360	0.432195	0.166302	0.01	0.106244	0.758146	1.54064	1.11209	2.13432	1e-06
Television	Breast cancer	Inverse variance weighted (fixed effects)	360	0.123152	0.0386059	0.001	0.0474847	0.19882	1.13106	1.04863	1.21996	1e-06
Television	Breast cancer	Inverse variance weighted (random effects)	360	0.123152	0.0386059	0.001	0.0474847	0.19882	1.13106	1.04863	1.21996	1e-06
Television	Breast cancer	Weighted median	360	0.104003	0.04278	0.02	0.0201539	0.187851	1.1096	1.02036	1.20665	1e-06
Television	Breast cancer	Weighted mode	360	0.159406	0.161121	0.32	-0.156392	0.475204	1.17281	0.855223	1.60834	1e-06
Television	Breast cancer (ER-)	MR Egger	360	0.269248	0.26247	0.31	-0.245193	0.783689	1.30898	0.782553	2.18953	1e-06
Television	Breast cancer (ER-)	Inverse variance weighted (fixed effects)	360	0.268301	0.060406	<0.001	0.149905	0.386697	1.30774	1.16172	1.47211	1e-06
Television	Breast cancer (ER-)	Inverse variance weighted (random effects)	360	0.268301	0.060406	<0.001	0.149905	0.386697	1.30774	1.16172	1.47211	1e-06
Television	Breast cancer (ER-)	Weighted median	360	0.248482	0.0726995	<0.001	0.105991	0.390973	1.28208	1.11181	1.47842	1e-06
Television	Breast cancer (ER-)	Weighted mode	360	0.646543	0.313241	0.04	0.0325903	1.2605	1.90893	1.03313	3.52717	1e-06
Television	Breast cancer (ER+)	MR Egger	360	0.374592	0.189281	0.05	0.00360165	0.745583	1.4544	1.00361	2.10767	1e-06
Television	Breast cancer (ER+)	Inverse variance weighted (fixed effects)	360	0.0996096	0.0438741	0.02	0.0136163	0.185603	1.10474	1.01371	1.20394	1e-06
Television	Breast cancer (ER+)	Inverse variance weighted (random effects)	360	0.0996096	0.0438741	0.02	0.0136163	0.185603	1.10474	1.01371	1.20394	1e-06
Television	Breast cancer (ER+)	Weighted median	360	0.0883168	0.0500566	0.08	-0.0097941	0.186428	1.09233	0.990254	1.20494	1e-06
Television	Breast cancer (ER+)	Weighted mode	360	0.361048	0.19061	0.06	-0.0125484	0.734645	1.43483	0.98753	2.08474	1e-06
Television	Cancer of liver and intrahepatic bile ducts	MR Egger	352	0.313172	1.50019	0.83	-2.62719	3.25354	1.36776	0.0722812	25.8817	1e-06
Television	Cancer of liver and intrahepatic bile ducts	Inverse variance weighted (fixed effects)	352	0.780378	0.35124	0.03	0.0919474	1.46881	2.1823	1.09631	4.34406	1e-06
Television	Cancer of liver and intrahepatic bile ducts	Inverse variance weighted (random effects)	352	0.780378	0.343856	0.02	0.10642	1.45434	2.1823	1.11229	4.28164	1e-06
Television	Cancer of liver and intrahepatic bile ducts	Weighted median	352	0.634306	0.521368	0.22	-0.387575	1.65619	1.88571	0.678701	5.23929	1e-06
Television	Cancer of liver and intrahepatic bile ducts	Weighted mode	352	-0.35643	1.55472	0.82	-3.40368	2.69082	0.700172	0.0332505	14.7438	1e-06
Television	Cancer of oesophagus	MR Egger	352	3.02845	1.74019	0.08	-0.382316	6.43922	20.6652	0.682279	625.916	1e-06
Television	Cancer of oesophagus	Inverse variance weighted (fixed effects)	352	0.402224	0.408316	0.32	-0.398075	1.20252	1.49515	0.671612	3.32851	1e-06
Television	Cancer of oesophagus	Inverse variance weighted (random effects)	352	0.402224	0.408316	0.32	-0.398075	1.20252	1.49515	0.671612	3.32851	1e-06
Television	Cancer of oesophagus	Weighted median	352	0.0396622	0.607665	0.95	-1.15136	1.23069	1.04046	0.316206	3.42358	1e-06
Television	Cancer of oesophagus	Weighted mode	352	-3.69347	2.17597	0.09	-7.95837	0.571423	0.0248855	0.000349724	1.77079	1e-06
Television	Cancer of urinary organs	MR Egger	352	0.63558	0.583874	0.28	-0.508813	1.77997	1.88812	0.601209	5.92969	1e-06
Television	Cancer of urinary organs	Inverse variance weighted (fixed effects)	352	0.0795027	0.13664	0.56	-0.188311	0.347316	1.08275	0.828357	1.41526	1e-06
Television	Cancer of urinary organs	Inverse variance weighted (random effects)	352	0.0795027	0.13664	0.56	-0.188311	0.347316	1.08275	0.828357	1.41526	1e-06
Television	Cancer of urinary organs	Weighted median	352	0.110522	0.204346	0.59	-0.289996	0.51104	1.11686	0.748267	1.66702	1e-06
Television	Cancer of urinary organs	Weighted mode	352	0.347087	0.639099	0.59	-0.905546	1.59972	1.41494	0.404321	4.95165	1e-06
Television	Cervical cancer	MR Egger	260	0.00750187	0.00404197	0.06	-0.000420383	0.0154241	1.00753	0.99958	1.01554	1e-06
Television	Cervical cancer	Inverse variance weighted (fixed effects)	260	0.00282474	0.000649563	<0.001	0.00155159	0.00409788	1.00283	1.00155	1.00411	1e-06
Television	Cervical cancer	Inverse variance weighted (random effects)	260	0.00282474	0.000644985	<0.001	0.00156056	0.00408891	1.00283	1.00156	1.0041	1e-06
Television	Cervical cancer	Weighted median	260	0.0037966	0.000952081	<0.001	0.00193052	0.00566268	1.0038	1.00193	1.00568	1e-06
Television	Cervical cancer	Weighted mode	260	0.00883288	0.00341884	0.01	0.00213195	0.0155338	1.00887	1.00213	1.01566	1e-06
Television	Endometrial cancer	MR Egger	378	0.273813	0.322669	0.4	-0.358617	0.906244	1.31497	0.698642	2.47501	1e-06
Television	Endometrial cancer	Inverse variance weighted (fixed effects)	378	0.281721	0.0748618	<0.001	0.134992	0.42845	1.32541	1.14453	1.53488	1e-06
Television	Endometrial cancer	Inverse variance weighted (random effects)	378	0.281721	0.0748618	<0.001	0.134992	0.42845	1.32541	1.14453	1.53488	1e-06
Television	Endometrial cancer	Weighted median	378	0.263488	0.0987089	0.008	0.0700183	0.456957	1.30146	1.07253	1.57926	1e-06
Television	Endometrial cancer	Weighted mode	378	0.355289	0.320815	0.27	-0.273507	0.984086	1.42659	0.760707	2.67537	1e-06
Television	Endometrial cancer (endometrioid histology)	MR Egger	378	0.338491	0.378169	0.37	-0.40272	1.0797	1.40283	0.6685	2.9438	1e-06
Television	Endometrial cancer (endometrioid histology)	Inverse variance weighted (fixed effects)	378	0.245083	0.087595	0.005	0.073397	0.416769	1.27773	1.07616	1.51705	1e-06
Television	Endometrial cancer (endometrioid histology)	Inverse variance weighted (random effects)	378	0.245083	0.087595	0.005	0.073397	0.416769	1.27773	1.07616	1.51705	1e-06
Television	Endometrial cancer (endometrioid histology)	Weighted median	378	0.223661	0.119557	0.06	-0.0106703	0.457993	1.25065	0.989386	1.5809	1e-06
Television	Endometrial cancer (endometrioid histology)	Weighted mode	378	-0.0478673	0.394159	0.9	-0.820418	0.724684	0.95326	0.440248	2.06408	1e-06
Television	Endometrial cancer (Non-endometrioid histology)	MR Egger	375	0.174636	0.846531	0.84	-1.48456	1.83384	1.19081	0.226601	6.25785	1e-06
Television	Endometrial cancer (Non-endometrioid histology)	Inverse variance weighted (fixed effects)	375	0.338399	0.195597	0.08	-0.0449715	0.72177	1.4027	0.956025	2.05807	1e-06
Television	Endometrial cancer (Non-endometrioid histology)	Inverse variance weighted (random effects)	375	0.338399	0.195597	0.08	-0.0449715	0.72177	1.4027	0.956025	2.05807	1e-06
Television	Endometrial cancer (Non-endometrioid histology)	Weighted median	375	0.461432	0.285134	0.11	-0.097432	1.0203	1.58634	0.907164	2.77401	1e-06
Television	Endometrial cancer (Non-endometrioid histology)	Weighted mode	375	0.553562	1.0898	0.61	-1.58244	2.68957	1.73944	0.205472	14.7253	1e-06
Television	Oral cavity and pharyngeal cancer	MR Egger	347	1.12067	0.830145	0.18	-0.506412	2.74776	3.06692	0.602654	15.6076	1e-06
Television	Oral cavity and pharyngeal cancer	Inverse variance weighted (fixed effects)	347	0.528912	0.189946	0.005	0.156617	0.901207	1.69708	1.16955	2.46257	1e-06
Television	Oral cavity and pharyngeal cancer	Inverse variance weighted (random effects)	347	0.528912	0.189946	0.005	0.156617	0.901207	1.69708	1.16955	2.46257	1e-06
Television	Oral cavity and pharyngeal cancer	Weighted median	347	0.343763	0.275534	0.21	-0.196283	0.883809	1.41024	0.82178	2.4201	1e-06
Television	Oral cavity and pharyngeal cancer	Weighted mode	347	0.401253	0.851362	0.64	-1.26742	2.06992	1.49369	0.281558	7.92421	1e-06
Television	Ovarian cancer	MR Egger	360	0.632069	0.263683	0.02	0.11525	1.14889	1.8815	1.12215	3.15468	1e-06
Television	Ovarian cancer	Inverse variance weighted (fixed effects)	360	0.118665	0.0615238	0.05	-0.00192126	0.239252	1.12599	0.998081	1.2703	1e-06
Television	Ovarian cancer	Inverse variance weighted (random effects)	360	0.118665	0.0615238	0.05	-0.00192126	0.239252	1.12599	0.998081	1.2703	1e-06
Television	Ovarian cancer	Weighted median	360	0.0370246	0.0886535	0.68	-0.136736	0.210785	1.03772	0.8722	1.23465	1e-06
Television	Ovarian cancer	Weighted mode	360	-0.105652	0.272737	0.7	-0.640217	0.428913	0.899738	0.527178	1.53559	1e-06
Television	Ovarian cancer (CCO)	MR Egger	360	0.892381	0.74988	0.23	-0.577384	2.36215	2.44093	0.561365	10.6137	1e-06
Television	Ovarian cancer (CCO)	Inverse variance weighted (fixed effects)	360	0.0434405	0.175153	0.8	-0.29986	0.386741	1.0444	0.740922	1.47218	1e-06
Television	Ovarian cancer (CCO)	Inverse variance weighted (random effects)	360	0.0434405	0.175153	0.8	-0.29986	0.386741	1.0444	0.740922	1.47218	1e-06
Television	Ovarian cancer (CCO)	Weighted median	360	0.197973	0.256542	0.44	-0.30485	0.700795	1.21893	0.737234	2.01535	1e-06
Television	Ovarian cancer (CCO)	Weighted mode	360	-0.209548	0.906657	0.82	-1.9866	1.5675	0.81095	0.137161	4.79465	1e-06
Television	Ovarian cancer (EO)	MR Egger	360	1.08772	0.545125	0.05	0.0192756	2.15617	2.9675	1.01946	8.63796	1e-06
Television	Ovarian cancer (EO)	Inverse variance weighted (fixed effects)	360	-0.0792975	0.12765	0.53	-0.329491	0.170896	0.923765	0.71929	1.18637	1e-06
Television	Ovarian cancer (EO)	Inverse variance weighted (random effects)	360	-0.0792975	0.12765	0.53	-0.329491	0.170896	0.923765	0.71929	1.18637	1e-06
Television	Ovarian cancer (EO)	Weighted median	360	0.235027	0.188967	0.21	-0.135348	0.605402	1.26494	0.873412	1.83199	1e-06
Television	Ovarian cancer (EO)	Weighted mode	360	0.798443	0.638202	0.21	-0.452433	2.04932	2.22208	0.636079	7.76262	1e-06
Television	Ovarian cancer (HGS)	MR Egger	360	0.394104	0.315865	0.21	-0.224991	1.0132	1.48305	0.798524	2.7544	1e-06
Television	Ovarian cancer (HGS)	Inverse variance weighted (fixed effects)	360	0.148688	0.0733091	0.04	0.00500214	0.292374	1.16031	1.00501	1.3396	1e-06
Television	Ovarian cancer (HGS)	Inverse variance weighted (random effects)	360	0.148688	0.0733091	0.04	0.00500214	0.292374	1.16031	1.00501	1.3396	1e-06
Television	Ovarian cancer (HGS)	Weighted median	360	0.124445	0.106266	0.24	-0.0838359	0.332726	1.13252	0.919582	1.39477	1e-06
Television	Ovarian cancer (HGS)	Weighted mode	360	0.142135	0.329932	0.67	-0.504531	0.788801	1.15273	0.603788	2.20076	1e-06
Television	Ovarian cancer (LGS+LMPS)	MR Egger	360	1.61428	0.576877	0.005	0.483597	2.74495	5.02425	1.6219	15.5639	1e-06
Television	Ovarian cancer (LGS+LMPS)	Inverse variance weighted (fixed effects)	360	0.162737	0.135048	0.23	-0.101958	0.427432	1.17673	0.903067	1.53331	1e-06
Television	Ovarian cancer (LGS+LMPS)	Inverse variance weighted (random effects)	360	0.162737	0.135048	0.23	-0.101958	0.427432	1.17673	0.903067	1.53331	1e-06
Television	Ovarian cancer (LGS+LMPS)	Weighted median	360	0.167945	0.197024	0.39	-0.218222	0.554112	1.18287	0.803947	1.74039	1e-06
Television	Ovarian cancer (LGS+LMPS)	Weighted mode	360	0.718836	0.631244	0.26	-0.518403	1.95608	2.05204	0.595471	7.07152	1e-06
Television	Ovarian cancer (MO)	MR Egger	360	0.0277613	0.562886	0.96	-1.07549	1.13102	1.02815	0.341129	3.09881	1e-06
Television	Ovarian cancer (MO)	Inverse variance weighted (fixed effects)	360	0.25774	0.130934	0.05	0.00110843	0.514371	1.294	1.00111	1.67259	1e-06
Television	Ovarian cancer (MO)	Inverse variance weighted (random effects)	360	0.25774	0.130934	0.05	0.00110843	0.514371	1.294	1.00111	1.67259	1e-06
Television	Ovarian cancer (MO)	Weighted median	360	0.312483	0.191685	0.1	-0.0632189	0.688186	1.36682	0.938738	1.9901	1e-06
Television	Ovarian cancer (MO)	Weighted mode	360	0.608036	0.597466	0.31	-0.562998	1.77907	1.83682	0.569499	5.92434	1e-06
Television	Pancreatic cancer	MR Egger	160	-1.26907	1.52757	0.41	-4.26311	1.72498	0.281094	0.0140784	5.61241	1e-06
Television	Pancreatic cancer	Inverse variance weighted (fixed effects)	160	-0.220639	0.303977	0.47	-0.816434	0.375156	0.802006	0.442005	1.45522	1e-06
Television	Pancreatic cancer	Inverse variance weighted (random effects)	160	-0.220639	0.303977	0.47	-0.816434	0.375156	0.802006	0.442005	1.45522	1e-06
Television	Pancreatic cancer	Weighted median	160	-0.388735	0.43105	0.37	-1.23359	0.456124	0.677914	0.291244	1.57795	1e-06
Television	Pancreatic cancer	Weighted mode	160	0.847106	1.07202	0.43	-1.25406	2.94827	2.33289	0.285345	19.0729	1e-06
Television	Prostate cancer	MR Egger	359	0.146143	0.223924	0.51	-0.292749	0.585035	1.15736	0.746209	1.79505	1e-06
Television	Prostate cancer	Inverse variance weighted (fixed effects)	359	-0.0575778	0.051752	0.27	-0.159012	0.0438561	0.944048	0.852986	1.04483	1e-06
Television	Prostate cancer	Inverse variance weighted (random effects)	359	-0.0575778	0.051752	0.27	-0.159012	0.0438561	0.944048	0.852986	1.04483	1e-06
Television	Prostate cancer	Weighted median	359	-0.0411464	0.0530904	0.44	-0.145204	0.0629109	0.959689	0.864846	1.06493	1e-06
Television	Prostate cancer	Weighted mode	359	-0.105766	0.19124	0.58	-0.480595	0.269064	0.899635	0.618415	1.30874	1e-06
Television	Melanoma	MR Egger	362	-0.000270025	0.00398769	0.95	-0.0080859	0.00754585	0.99973	0.991947	1.00757	1e-06
Television	Melanoma	Inverse variance weighted (fixed effects)	362	-0.00221628	0.000932858	0.02	-0.00404469	-0.000387883	0.997786	0.995963	0.999612	1e-06
Television	Melanoma	Inverse variance weighted (random effects)	362	-0.00221628	0.000932858	0.02	-0.00404469	-0.000387883	0.997786	0.995963	0.999612	1e-06
Television	Melanoma	Weighted median	362	-0.00133363	0.00133761	0.32	-0.00395534	0.00128807	0.998667	0.996052	1.00129	1e-06
Television	Melanoma	Weighted mode	362	3.34459e-05	0.00493501	0.99	-0.00963918	0.00970607	1.00003	0.990407	1.00975	1e-06
Television	Bladder cancer	MR Egger	165	-0.00532815	0.00390192	0.17	-0.0129759	0.00231962	0.994686	0.987108	1.00232	1e-06
Television	Bladder cancer	Inverse variance weighted (fixed effects)	165	1.52905e-05	0.000668645	0.98	-0.00129525	0.00132583	1.00002	0.998706	1.00133	1e-06
Television	Bladder cancer	Inverse variance weighted (random effects)	165	1.52905e-05	0.000668645	0.98	-0.00129525	0.00132583	1.00002	0.998706	1.00133	1e-06
Television	Bladder cancer	Weighted median	165	0.000432491	0.000932248	0.64	-0.00139471	0.0022597	1.00043	0.998606	1.00226	1e-06
Television	Bladder cancer	Weighted mode	165	0.00239216	0.00312829	0.45	-0.00373929	0.00852361	1.0024	0.996268	1.00856	1e-06
Television	Glioma	MR Egger	114	-1.86635	1.77003	0.29	-5.33562	1.60292	0.154687	0.00481694	4.9675	1e-06
Television	Glioma	Inverse variance weighted (fixed effects)	114	-0.19231	0.356982	0.59	-0.891995	0.507375	0.825051	0.409837	1.66093	1e-06
Television	Glioma	Inverse variance weighted (random effects)	114	-0.19231	0.356982	0.59	-0.891995	0.507375	0.825051	0.409837	1.66093	1e-06
Television	Glioma	Weighted median	114	-0.605755	0.484475	0.21	-1.55533	0.343816	0.545662	0.211121	1.41032	1e-06
Television	Glioma	Weighted mode	114	-1.32481	1.12834	0.24	-3.53636	0.886739	0.265853	0.0291191	2.4272	1e-06
Television	Thyroid cancer	MR Egger	193	4.71825	2.89678	0.11	-0.959443	10.3959	111.972	0.383106	32726.4	1e-06
Television	Thyroid cancer	Inverse variance weighted (fixed effects)	193	0.0636091	0.572241	0.91	-1.05798	1.1852	1.06568	0.347155	3.27135	1e-06
Television	Thyroid cancer	Inverse variance weighted (random effects)	193	0.0636091	0.572241	0.91	-1.05798	1.1852	1.06568	0.347155	3.27135	1e-06
Television	Thyroid cancer	Weighted median	193	-0.0934871	0.707089	0.89	-1.47938	1.29241	0.91075	0.227779	3.64154	1e-06
Television	Thyroid cancer	Weighted mode	193	-0.536844	2.10672	0.8	-4.66602	3.59233	0.58459	0.00940966	36.3186	1e-06
Television	Colon cancer	MR Egger	373	-0.00133935	0.00339803	0.69	-0.00799949	0.0053208	0.998662	0.992032	1.00533	1e-06
Television	Colon cancer	Inverse variance weighted (fixed effects)	373	0.000513065	0.000804387	0.52	-0.00106353	0.00208966	1.00051	0.998937	1.00209	1e-06
Television	Colon cancer	Inverse variance weighted (random effects)	373	0.000513065	0.000804387	0.52	-0.00106353	0.00208966	1.00051	0.998937	1.00209	1e-06
Television	Colon cancer	Weighted median	373	0.00069263	0.00117119	0.55	-0.0016029	0.00298816	1.00069	0.998398	1.00299	1e-06
Television	Colon cancer	Weighted mode	373	0.00690059	0.00444477	0.12	-0.00181115	0.0156123	1.00692	0.99819	1.01573	1e-06
Driving	Breast cancer	MR Egger	27	-0.260263	0.772509	0.74	-1.77438	1.25386	0.770848	0.169588	3.50382	1e-06
Driving	Breast cancer	Inverse variance weighted (fixed effects)	27	0.0391672	0.152732	0.8	-0.260187	0.338521	1.03994	0.770908	1.40287	1e-06
Driving	Breast cancer	Inverse variance weighted (random effects)	27	0.0391672	0.152732	0.8	-0.260187	0.338521	1.03994	0.770908	1.40287	1e-06
Driving	Breast cancer	Weighted median	27	0.0451274	0.166267	0.79	-0.280756	0.371011	1.04616	0.755213	1.4492	1e-06
Driving	Breast cancer	Weighted mode	27	0.240493	0.315527	0.45	-0.377939	0.858925	1.27188	0.685273	2.36062	1e-06
Driving	Breast cancer (ER-)	MR Egger	27	-1.61759	1.14115	0.17	-3.85425	0.619066	0.198376	0.0211895	1.85719	1e-06
Driving	Breast cancer (ER-)	Inverse variance weighted (fixed effects)	27	0.189121	0.233315	0.42	-0.268176	0.646418	1.20819	0.764773	1.90869	1e-06
Driving	Breast cancer (ER-)	Inverse variance weighted (random effects)	27	0.189121	0.233315	0.42	-0.268176	0.646418	1.20819	0.764773	1.90869	1e-06
Driving	Breast cancer (ER-)	Weighted median	27	0.0502745	0.303201	0.87	-0.544	0.644549	1.05156	0.580422	1.90513	1e-06
Driving	Breast cancer (ER-)	Weighted mode	27	0.683637	0.664926	0.31	-0.619618	1.98689	1.98107	0.53815	7.29284	1e-06
Driving	Breast cancer (ER+)	MR Egger	27	-0.690869	0.918994	0.46	-2.4921	1.11036	0.50114	0.0827363	3.03545	1e-06
Driving	Breast cancer (ER+)	Inverse variance weighted (fixed effects)	27	-0.0865726	0.182653	0.64	-0.444573	0.271427	0.917069	0.641098	1.31184	1e-06
Driving	Breast cancer (ER+)	Inverse variance weighted (random effects)	27	-0.0865726	0.182653	0.64	-0.444573	0.271427	0.917069	0.641098	1.31184	1e-06
Driving	Breast cancer (ER+)	Weighted median	27	-0.200388	0.192881	0.3	-0.578434	0.177659	0.818413	0.560776	1.19442	1e-06
Driving	Breast cancer (ER+)	Weighted mode	27	-0.205663	0.369345	0.58	-0.92958	0.518254	0.814107	0.394719	1.67909	1e-06
Driving	Cancer of liver and intrahepatic bile ducts	MR Egger	29	-0.527732	6.78477	0.94	-13.8259	12.7704	0.589941	9.89674e-07	351662	1e-06
Driving	Cancer of liver and intrahepatic bile ducts	Inverse variance weighted (fixed effects)	29	-1.84879	1.27496	0.15	-4.34772	0.650139	0.157427	0.0129363	1.91581	1e-06
Driving	Cancer of liver and intrahepatic bile ducts	Inverse variance weighted (random effects)	29	-1.84879	1.25059	0.14	-4.29994	0.602362	0.157427	0.0135693	1.82643	1e-06
Driving	Cancer of liver and intrahepatic bile ducts	Weighted median	29	-1.83127	1.80268	0.31	-5.36452	1.70199	0.16021	0.00467969	5.48485	1e-06
Driving	Cancer of liver and intrahepatic bile ducts	Weighted mode	29	-1.62025	3.43482	0.64	-8.35249	5.112	0.19785	0.000235808	166.002	1e-06
Driving	Cancer of oesophagus	MR Egger	29	2.44254	7.76633	0.76	-12.7795	17.6646	11.5023	2.81804e-06	4.69481e+07	1e-06
Driving	Cancer of oesophagus	Inverse variance weighted (fixed effects)	29	1.04181	1.45717	0.47	-1.81425	3.89787	2.83433	0.162959	49.2972	1e-06
Driving	Cancer of oesophagus	Inverse variance weighted (random effects)	29	1.04181	1.41595	0.46	-1.73345	3.81706	2.83433	0.176674	45.4704	1e-06
Driving	Cancer of oesophagus	Weighted median	29	0.904498	1.99223	0.65	-3.00027	4.80927	2.47069	0.0497736	122.642	1e-06
Driving	Cancer of oesophagus	Weighted mode	29	1.47988	3.28719	0.66	-4.96302	7.92277	4.39241	0.00699181	2759.41	1e-06
Driving	Cancer of urinary organs	MR Egger	29	2.70623	2.58895	0.31	-2.36812	7.78058	14.9728	0.0936568	2393.67	1e-06
Driving	Cancer of urinary organs	Inverse variance weighted (fixed effects)	29	-0.00623651	0.485728	0.99	-0.958263	0.94579	0.993783	0.383559	2.57485	1e-06
Driving	Cancer of urinary organs	Inverse variance weighted (random effects)	29	-0.00623651	0.478275	0.99	-0.943655	0.931182	0.993783	0.389203	2.53751	1e-06
Driving	Cancer of urinary organs	Weighted median	29	0.234932	0.699511	0.74	-1.13611	1.60597	1.26482	0.321065	4.98271	1e-06
Driving	Cancer of urinary organs	Weighted mode	29	0.688893	1.16257	0.56	-1.58975	2.96754	1.99151	0.203976	19.444	1e-06
Driving	Cervical cancer	MR Egger	25	-0.0240317	0.0177223	0.19	-0.0587674	0.010704	0.976255	0.942926	1.01076	1e-06
Driving	Cervical cancer	Inverse variance weighted (fixed effects)	25	-0.00103283	0.00222491	0.64	-0.00539365	0.00332799	0.998968	0.994621	1.00333	1e-06
Driving	Cervical cancer	Inverse variance weighted (random effects)	25	-0.00103283	0.00156278	0.51	-0.00409588	0.00203022	0.998968	0.995912	1.00203	1e-06
Driving	Cervical cancer	Weighted median	25	-0.00172252	0.00299916	0.57	-0.00760087	0.00415582	0.998279	0.992428	1.00416	1e-06
Driving	Cervical cancer	Weighted mode	25	-0.00221959	0.00547986	0.69	-0.0129601	0.00852094	0.997783	0.987124	1.00856	1e-06
Driving	Endometrial cancer	MR Egger	29	0.234317	1.39788	0.87	-2.50553	2.97416	1.26404	0.0816325	19.5732	1e-06
Driving	Endometrial cancer	Inverse variance weighted (fixed effects)	29	0.220461	0.273621	0.42	-0.315837	0.756758	1.24665	0.729179	2.13136	1e-06
Driving	Endometrial cancer	Inverse variance weighted (random effects)	29	0.220461	0.273621	0.42	-0.315837	0.756758	1.24665	0.729179	2.13136	1e-06
Driving	Endometrial cancer	Weighted median	29	0.200732	0.358668	0.58	-0.502258	0.903721	1.2223	0.605163	2.46877	1e-06
Driving	Endometrial cancer	Weighted mode	29	0.52399	0.824075	0.53	-1.0912	2.13918	1.68875	0.335814	8.49245	1e-06
Driving	Endometrial cancer (endometrioid histology)	MR Egger	29	-0.071516	1.43588	0.96	-2.88584	2.74281	0.930981	0.055808	15.5305	1e-06
Driving	Endometrial cancer (endometrioid histology)	Inverse variance weighted (fixed effects)	29	0.283657	0.285616	0.32	-0.27615	0.843463	1.32798	0.758699	2.3244	1e-06
Driving	Endometrial cancer (endometrioid histology)	Inverse variance weighted (random effects)	29	0.283657	0.281234	0.31	-0.267562	0.834875	1.32798	0.765243	2.30453	1e-06
Driving	Endometrial cancer (endometrioid histology)	Weighted median	29	0.506177	0.408038	0.21	-0.293578	1.30593	1.65894	0.745591	3.69113	1e-06
Driving	Endometrial cancer (endometrioid histology)	Weighted mode	29	0.708843	0.892534	0.43	-1.04052	2.45821	2.03164	0.35327	11.6839	1e-06
Driving	Endometrial cancer (Non-endometrioid histology)	MR Egger	29	6.26704	3.39775	0.08	-0.392557	12.9266	526.914	0.675328	411116	1e-06
Driving	Endometrial cancer (Non-endometrioid histology)	Inverse variance weighted (fixed effects)	29	-0.488976	0.697307	0.48	-1.8557	0.877746	0.613254	0.156344	2.40547	1e-06
Driving	Endometrial cancer (Non-endometrioid histology)	Inverse variance weighted (random effects)	29	-0.488976	0.5556	0.38	-1.57795	0.6	0.613254	0.206397	1.82212	1e-06
Driving	Endometrial cancer (Non-endometrioid histology)	Weighted median	29	-0.550688	0.994804	0.58	-2.5005	1.39913	0.576553	0.0820436	4.05167	1e-06
Driving	Endometrial cancer (Non-endometrioid histology)	Weighted mode	29	-0.578129	1.74776	0.74	-4.00374	2.84748	0.560947	0.0182474	17.2442	1e-06
Driving	Oral cavity and pharyngeal cancer	MR Egger	25	-2.29836	3.94178	0.57	-10.0243	5.42754	0.100424	4.43121e-05	227.588	1e-06
Driving	Oral cavity and pharyngeal cancer	Inverse variance weighted (fixed effects)	25	0.434152	0.7675	0.57	-1.07015	1.93845	1.54365	0.342958	6.94798	1e-06
Driving	Oral cavity and pharyngeal cancer	Inverse variance weighted (random effects)	25	0.434152	0.7675	0.57	-1.07015	1.93845	1.54365	0.342958	6.94798	1e-06
Driving	Oral cavity and pharyngeal cancer	Weighted median	25	1.07467	0.99886	0.28	-0.883098	3.03244	2.92902	0.4135	20.7477	1e-06
Driving	Oral cavity and pharyngeal cancer	Weighted mode	25	2.04927	1.95062	0.3	-1.77395	5.87249	7.76222	0.169661	355.132	1e-06
Driving	Ovarian cancer	MR Egger	27	0.0283038	1.29997	0.98	-2.51963	2.57624	1.02871	0.0804895	13.1476	1e-06
Driving	Ovarian cancer	Inverse variance weighted (fixed effects)	27	0.194783	0.258097	0.45	-0.311086	0.700653	1.21505	0.732651	2.01507	1e-06
Driving	Ovarian cancer	Inverse variance weighted (random effects)	27	0.194783	0.258097	0.45	-0.311086	0.700653	1.21505	0.732651	2.01507	1e-06
Driving	Ovarian cancer	Weighted median	27	0.461133	0.334456	0.17	-0.1944	1.11667	1.58587	0.823328	3.05465	1e-06
Driving	Ovarian cancer	Weighted mode	27	0.502207	0.660122	0.45	-0.791632	1.79605	1.65236	0.453105	6.02577	1e-06
Driving	Ovarian cancer (CCO)	MR Egger	27	0.0221362	3.29214	0.99	-6.43045	6.47473	1.02238	0.00161172	648.541	1e-06
Driving	Ovarian cancer (CCO)	Inverse variance weighted (fixed effects)	27	0.0310518	0.665722	0.96	-1.27376	1.33587	1.03154	0.279777	3.80329	1e-06
Driving	Ovarian cancer (CCO)	Inverse variance weighted (random effects)	27	0.0310518	0.643725	0.96	-1.23065	1.29275	1.03154	0.292103	3.6428	1e-06
Driving	Ovarian cancer (CCO)	Weighted median	27	0.309605	0.920565	0.74	-1.4947	2.11391	1.36289	0.224316	8.28057	1e-06
Driving	Ovarian cancer (CCO)	Weighted mode	27	1.13394	1.80826	0.54	-2.41025	4.67812	3.10786	0.0897927	107.568	1e-06
Driving	Ovarian cancer (EO)	MR Egger	27	0.809107	2.81472	0.78	-4.70775	6.32597	2.2459	0.00902504	558.898	1e-06
Driving	Ovarian cancer (EO)	Inverse variance weighted (fixed effects)	27	0.571319	0.554373	0.3	-0.515252	1.65789	1.7706	0.59735	5.24823	1e-06
Driving	Ovarian cancer (EO)	Inverse variance weighted (random effects)	27	0.571319	0.554373	0.3	-0.515252	1.65789	1.7706	0.59735	5.24823	1e-06
Driving	Ovarian cancer (EO)	Weighted median	27	0.597441	0.71331	0.4	-0.800647	1.99553	1.81746	0.449038	7.3561	1e-06
Driving	Ovarian cancer (EO)	Weighted mode	27	0.124653	1.44222	0.93	-2.7021	2.95141	1.13275	0.0670643	19.1329	1e-06
Driving	Ovarian cancer (HGS)	MR Egger	27	-0.549014	1.63324	0.74	-3.75016	2.65214	0.577519	0.0235139	14.1843	1e-06
Driving	Ovarian cancer (HGS)	Inverse variance weighted (fixed effects)	27	0.47215	0.326392	0.15	-0.167578	1.11188	1.60344	0.84571	3.04006	1e-06
Driving	Ovarian cancer (HGS)	Inverse variance weighted (random effects)	27	0.47215	0.326392	0.15	-0.167578	1.11188	1.60344	0.84571	3.04006	1e-06
Driving	Ovarian cancer (HGS)	Weighted median	27	0.795474	0.399781	0.05	0.0119027	1.57905	2.21549	1.01197	4.85033	1e-06
Driving	Ovarian cancer (HGS)	Weighted mode	27	1.2228	0.850857	0.16	-0.444879	2.89048	3.39669	0.640902	18.0019	1e-06
Driving	Ovarian cancer (LGS+LMPS)	MR Egger	27	-4.21085	2.35255	0.09	-8.82185	0.400148	0.0148338	0.000147476	1.49205	1e-06
Driving	Ovarian cancer (LGS+LMPS)	Inverse variance weighted (fixed effects)	27	-0.577281	0.476341	0.23	-1.51091	0.356347	0.561423	0.220709	1.4281	1e-06
Driving	Ovarian cancer (LGS+LMPS)	Inverse variance weighted (random effects)	27	-0.577281	0.412401	0.16	-1.38559	0.231026	0.561423	0.250177	1.25989	1e-06
Driving	Ovarian cancer (LGS+LMPS)	Weighted median	27	-0.269767	0.650227	0.68	-1.54421	1.00468	0.763558	0.21348	2.73103	1e-06
Driving	Ovarian cancer (LGS+LMPS)	Weighted mode	27	-0.0715553	1.3759	0.96	-2.76832	2.6252	0.930945	0.0627677	13.8074	1e-06
Driving	Ovarian cancer (MO)	MR Egger	27	0.283007	2.47882	0.91	-4.57548	5.1415	1.32711	0.0103013	170.971	1e-06
Driving	Ovarian cancer (MO)	Inverse variance weighted (fixed effects)	27	-0.0561961	0.498613	0.91	-1.03348	0.921086	0.945354	0.355768	2.51202	1e-06
Driving	Ovarian cancer (MO)	Inverse variance weighted (random effects)	27	-0.0561961	0.469955	0.9	-0.977309	0.864916	0.945354	0.376323	2.37481	1e-06
Driving	Ovarian cancer (MO)	Weighted median	27	-0.332156	0.715532	0.64	-1.7346	1.07029	0.717375	0.176471	2.91621	1e-06
Driving	Ovarian cancer (MO)	Weighted mode	27	-0.561981	1.47237	0.71	-3.44783	2.32387	0.570078	0.0318146	10.2151	1e-06
Driving	Pancreatic cancer	MR Egger	13	-0.544389	6.65485	0.94	-13.5879	12.4991	0.580196	1.25561e-06	268100	1e-06
Driving	Pancreatic cancer	Inverse variance weighted (fixed effects)	13	0.0340206	1.1009	0.98	-2.12374	2.19178	1.03461	0.119584	8.95114	1e-06
Driving	Pancreatic cancer	Inverse variance weighted (random effects)	13	0.0340206	0.8367	0.97	-1.60591	1.67395	1.03461	0.200706	5.33321	1e-06
Driving	Pancreatic cancer	Weighted median	13	1.01056	1.45049	0.49	-1.8324	3.85351	2.74713	0.16003	47.1582	1e-06
Driving	Pancreatic cancer	Weighted mode	13	1.47612	2.5965	0.58	-3.61301	6.56525	4.37593	0.0269705	709.989	1e-06
Driving	Prostate cancer	MR Egger	29	-0.941563	0.721172	0.2	-2.35506	0.471934	0.390018	0.0948877	1.60309	1e-06
Driving	Prostate cancer	Inverse variance weighted (fixed effects)	29	-0.140523	0.142112	0.32	-0.419064	0.138017	0.868903	0.657662	1.148	1e-06
Driving	Prostate cancer	Inverse variance weighted (random effects)	29	-0.140523	0.142112	0.32	-0.419064	0.138017	0.868903	0.657662	1.148	1e-06
Driving	Prostate cancer	Weighted median	29	-0.0792253	0.181726	0.66	-0.435409	0.276958	0.923832	0.647	1.31911	1e-06
Driving	Prostate cancer	Weighted mode	29	0.220503	0.36387	0.55	-0.492681	0.933687	1.2467	0.610986	2.54387	1e-06
Driving	Melanoma	MR Egger	29	0.00304859	0.0188423	0.87	-0.0338823	0.0399795	1.00305	0.966685	1.04079	1e-06
Driving	Melanoma	Inverse variance weighted (fixed effects)	29	0.000284732	0.00368782	0.94	-0.00694339	0.00751285	1.00028	0.993081	1.00754	1e-06
Driving	Melanoma	Inverse variance weighted (random effects)	29	0.000284732	0.00368782	0.94	-0.00694339	0.00751285	1.00028	0.993081	1.00754	1e-06
Driving	Melanoma	Weighted median	29	0.00176883	0.0049366	0.72	-0.00790691	0.0114446	1.00177	0.992124	1.01151	1e-06
Driving	Melanoma	Weighted mode	29	0.00374937	0.0122349	0.76	-0.020231	0.0277298	1.00376	0.979972	1.02812	1e-06
Driving	Bladder cancer	MR Egger	17	0.0167857	0.0294543	0.58	-0.0409446	0.0745161	1.01693	0.959882	1.07736	1e-06
Driving	Bladder cancer	Inverse variance weighted (fixed effects)	17	0.00225201	0.00245356	0.36	-0.00255697	0.00706099	1.00225	0.997446	1.00709	1e-06
Driving	Bladder cancer	Inverse variance weighted (random effects)	17	0.00225201	0.00245356	0.36	-0.00255697	0.00706099	1.00225	0.997446	1.00709	1e-06
Driving	Bladder cancer	Weighted median	17	0.00292678	0.00301738	0.33	-0.00298729	0.00884085	1.00293	0.997017	1.00888	1e-06
Driving	Bladder cancer	Weighted mode	17	0.00327346	0.00581035	0.58	-0.00811482	0.0146617	1.00328	0.991918	1.01477	1e-06
Driving	Glioma	MR Egger	8	7.73407	6.82741	0.3	-5.64766	21.1158	2284.88	0.00352576	1.48073e+09	1e-06
Driving	Glioma	Inverse variance weighted (fixed effects)	8	1.06276	1.35115	0.43	-1.58549	3.711	2.89434	0.204847	40.8948	1e-06
Driving	Glioma	Inverse variance weighted (random effects)	8	1.06276	1.35115	0.43	-1.58549	3.711	2.89434	0.204847	40.8948	1e-06
Driving	Glioma	Weighted median	8	1.48163	1.77016	0.4	-1.98789	4.95114	4.40009	0.136984	141.336	1e-06
Driving	Glioma	Weighted mode	8	1.64599	2.75265	0.57	-3.7492	7.04118	5.18612	0.0235365	1142.73	1e-06
Driving	Thyroid cancer	MR Egger	11	-5.36128	15.0244	0.73	-34.809	24.0865	0.0046949	7.63177e-16	2.88821e+10	1e-06
Driving	Thyroid cancer	Inverse variance weighted (fixed effects)	11	-0.0489275	2.38419	0.98	-4.72194	4.62408	0.95225	0.00889791	101.909	1e-06
Driving	Thyroid cancer	Inverse variance weighted (random effects)	11	-0.0489275	2.38419	0.98	-4.72194	4.62408	0.95225	0.00889791	101.909	1e-06
Driving	Thyroid cancer	Weighted median	11	-2.34676	2.90905	0.42	-8.0485	3.35498	0.0956788	0.000319582	28.6451	1e-06
Driving	Thyroid cancer	Weighted mode	11	-4.4088	4.74231	0.37	-13.7037	4.88613	0.0121698	1.11826e-06	132.44	1e-06
Driving	Colon cancer	MR Egger	29	0.0104691	0.0165907	0.53	-0.0220486	0.0429868	1.01052	0.978193	1.04392	1e-06
Driving	Colon cancer	Inverse variance weighted (fixed effects)	29	0.00143672	0.00326953	0.66	-0.00497156	0.007845	1.00144	0.995041	1.00788	1e-06
Driving	Colon cancer	Inverse variance weighted (random effects)	29	0.00143672	0.00326953	0.66	-0.00497156	0.007845	1.00144	0.995041	1.00788	1e-06
Driving	Colon cancer	Weighted median	29	0.00233726	0.00439554	0.59	-0.00627799	0.0109525	1.00234	0.993742	1.01101	1e-06
Driving	Colon cancer	Weighted mode	29	0.00344601	0.00936812	0.72	-0.0149155	0.0218075	1.00345	0.985195	1.02205	1e-06
Computer	Breast cancer	MR Egger	116	-0.0988762	0.403534	0.81	-0.889803	0.692051	0.905855	0.410737	1.99781	1e-06
Computer	Breast cancer	Inverse variance weighted (fixed effects)	116	-0.0085965	0.0848251	0.92	-0.174854	0.157661	0.99144	0.83958	1.17077	1e-06
Computer	Breast cancer	Inverse variance weighted (random effects)	116	-0.0085965	0.0848251	0.92	-0.174854	0.157661	0.99144	0.83958	1.17077	1e-06
Computer	Breast cancer	Weighted median	116	-0.0832792	0.0777034	0.28	-0.235578	0.0690194	0.920094	0.790114	1.07146	1e-06
Computer	Breast cancer	Weighted mode	116	-0.227573	0.194403	0.24	-0.608602	0.153456	0.796464	0.544111	1.16586	1e-06
Computer	Breast cancer (ER-)	MR Egger	116	-0.223639	0.482198	0.64	-1.16875	0.721469	0.799604	0.310756	2.05745	1e-06
Computer	Breast cancer (ER-)	Inverse variance weighted (fixed effects)	116	-0.330003	0.100587	0.001	-0.527154	-0.132853	0.718921	0.590283	0.875594	1e-06
Computer	Breast cancer (ER-)	Inverse variance weighted (random effects)	116	-0.330003	0.100587	0.001	-0.527154	-0.132853	0.718921	0.590283	0.875594	1e-06
Computer	Breast cancer (ER-)	Weighted median	116	-0.303902	0.128454	0.02	-0.555672	-0.0521313	0.737933	0.573687	0.949204	1e-06
Computer	Breast cancer (ER-)	Weighted mode	116	-0.286016	0.368805	0.44	-1.00887	0.436841	0.751251	0.36463	1.54781	1e-06
Computer	Breast cancer (ER+)	MR Egger	116	0.128526	0.483476	0.79	-0.819086	1.07614	1.13715	0.440834	2.93333	1e-06
Computer	Breast cancer (ER+)	Inverse variance weighted (fixed effects)	116	0.0427356	0.102016	0.68	-0.157215	0.242687	1.04366	0.85452	1.27467	1e-06
Computer	Breast cancer (ER+)	Inverse variance weighted (random effects)	116	0.0427356	0.102016	0.68	-0.157215	0.242687	1.04366	0.85452	1.27467	1e-06
Computer	Breast cancer (ER+)	Weighted median	116	-0.0694484	0.0898414	0.44	-0.245538	0.106641	0.932908	0.782284	1.11253	1e-06
Computer	Breast cancer (ER+)	Weighted mode	116	-0.0505134	0.238029	0.83	-0.51705	0.416023	0.950741	0.596277	1.51592	1e-06
Computer	Cancer of liver and intrahepatic bile ducts	MR Egger	119	0.828235	2.82629	0.77	-4.71129	6.36776	2.28927	0.00899317	582.751	1e-06
Computer	Cancer of liver and intrahepatic bile ducts	Inverse variance weighted (fixed effects)	119	-0.511698	0.615236	0.41	-1.71756	0.694165	0.599477	0.179504	2.00204	1e-06
Computer	Cancer of liver and intrahepatic bile ducts	Inverse variance weighted (random effects)	119	-0.511698	0.615236	0.41	-1.71756	0.694165	0.599477	0.179504	2.00204	1e-06
Computer	Cancer of liver and intrahepatic bile ducts	Weighted median	119	-1.21702	0.887411	0.17	-2.95634	0.52231	0.296113	0.0520089	1.68592	1e-06
Computer	Cancer of liver and intrahepatic bile ducts	Weighted mode	119	-3.54534	2.19575	0.11	-7.84901	0.758328	0.0288588	0.000390139	2.1347	1e-06
Computer	Cancer of oesophagus	MR Egger	119	-3.89988	3.2909	0.24	-10.35	2.55029	0.0202444	3.19913e-05	12.8109	1e-06
Computer	Cancer of oesophagus	Inverse variance weighted (fixed effects)	119	1.07096	0.720949	0.14	-0.3421	2.48402	2.91818	0.710277	11.9894	1e-06
Computer	Cancer of oesophagus	Inverse variance weighted (random effects)	119	1.07096	0.720949	0.14	-0.3421	2.48402	2.91818	0.710277	11.9894	1e-06
Computer	Cancer of oesophagus	Weighted median	119	1.80263	1.01867	0.08	-0.193959	3.79922	6.0656	0.823692	44.6665	1e-06
Computer	Cancer of oesophagus	Weighted mode	119	3.62086	2.98017	0.23	-2.22026	9.46199	37.3699	0.108581	12861.5	1e-06
Computer	Cancer of urinary organs	MR Egger	119	0.461897	1.15008	0.69	-1.79225	2.71605	1.58708	0.166585	15.1204	1e-06
Computer	Cancer of urinary organs	Inverse variance weighted (fixed effects)	119	0.00358877	0.249992	0.99	-0.486396	0.493573	1.0036	0.614839	1.63816	1e-06
Computer	Cancer of urinary organs	Inverse variance weighted (random effects)	119	0.00358877	0.249992	0.99	-0.486396	0.493573	1.0036	0.614839	1.63816	1e-06
Computer	Cancer of urinary organs	Weighted median	119	0.0387712	0.337904	0.91	-0.62352	0.701062	1.03953	0.536054	2.01589	1e-06
Computer	Cancer of urinary organs	Weighted mode	119	-0.025189	0.974759	0.98	-1.93572	1.88534	0.975126	0.144321	6.58858	1e-06
Computer	Cervical cancer	MR Egger	97	-0.000966608	0.00893552	0.91	-0.0184802	0.016547	0.999034	0.981689	1.01668	1e-06
Computer	Cervical cancer	Inverse variance weighted (fixed effects)	97	0.00082155	0.0012072	0.5	-0.00154456	0.00318766	1.00082	0.998457	1.00319	1e-06
Computer	Cervical cancer	Inverse variance weighted (random effects)	97	0.00082155	0.0012072	0.5	-0.00154456	0.00318766	1.00082	0.998457	1.00319	1e-06
Computer	Cervical cancer	Weighted median	97	0.00126525	0.00164825	0.44	-0.00196532	0.00449582	1.00127	0.998037	1.00451	1e-06
Computer	Cervical cancer	Weighted mode	97	-0.000396587	0.00476548	0.93	-0.00973693	0.00894376	0.999603	0.99031	1.00898	1e-06
Computer	Endometrial cancer	MR Egger	121	-0.169541	0.694055	0.81	-1.52989	1.19081	0.844052	0.21656	3.28973	1e-06
Computer	Endometrial cancer	Inverse variance weighted (fixed effects)	121	-0.0552856	0.138763	0.69	-0.327261	0.21669	0.946215	0.720896	1.24196	1e-06
Computer	Endometrial cancer	Inverse variance weighted (random effects)	121	-0.0552856	0.138763	0.69	-0.327261	0.21669	0.946215	0.720896	1.24196	1e-06
Computer	Endometrial cancer	Weighted median	121	-0.148195	0.170408	0.38	-0.482195	0.185805	0.862263	0.617426	1.20419	1e-06
Computer	Endometrial cancer	Weighted mode	121	-0.128924	0.464364	0.78	-1.03908	0.78123	0.879041	0.353781	2.18416	1e-06
Computer	Endometrial cancer (endometrioid histology)	MR Egger	121	-0.135878	0.77122	0.86	-1.64747	1.37571	0.872949	0.192536	3.9579	1e-06
Computer	Endometrial cancer (endometrioid histology)	Inverse variance weighted (fixed effects)	121	-0.0797315	0.154257	0.61	-0.382075	0.222612	0.923364	0.682444	1.24934	1e-06
Computer	Endometrial cancer (endometrioid histology)	Inverse variance weighted (random effects)	121	-0.0797315	0.154257	0.61	-0.382075	0.222612	0.923364	0.682444	1.24934	1e-06
Computer	Endometrial cancer (endometrioid histology)	Weighted median	121	-0.306011	0.210165	0.15	-0.717935	0.105913	0.736379	0.487759	1.11173	1e-06
Computer	Endometrial cancer (endometrioid histology)	Weighted mode	121	-0.61759	0.561863	0.27	-1.71884	0.483663	0.539243	0.179274	1.622	1e-06
Computer	Endometrial cancer (Non-endometrioid histology)	MR Egger	119	2.12744	1.80098	0.24	-1.40247	5.65736	8.39339	0.245989	286.391	1e-06
Computer	Endometrial cancer (Non-endometrioid histology)	Inverse variance weighted (fixed effects)	119	0.422756	0.335097	0.21	-0.234033	1.07955	1.52616	0.791336	2.94334	1e-06
Computer	Endometrial cancer (Non-endometrioid histology)	Inverse variance weighted (random effects)	119	0.422756	0.327978	0.2	-0.220081	1.06559	1.52616	0.802454	2.90256	1e-06
Computer	Endometrial cancer (Non-endometrioid histology)	Weighted median	119	0.684221	0.480827	0.15	-0.2582	1.62664	1.98223	0.772441	5.08677	1e-06
Computer	Endometrial cancer (Non-endometrioid histology)	Weighted mode	119	0.999733	1.10933	0.37	-1.17455	3.17402	2.71756	0.308958	23.9033	1e-06
Computer	Oral cavity and pharyngeal cancer	MR Egger	114	-2.71786	1.67114	0.11	-5.9933	0.557571	0.0660157	0.00249543	1.74642	1e-06
Computer	Oral cavity and pharyngeal cancer	Inverse variance weighted (fixed effects)	114	-0.542646	0.321061	0.09	-1.17193	0.0866332	0.581208	0.30977	1.0905	1e-06
Computer	Oral cavity and pharyngeal cancer	Inverse variance weighted (random effects)	114	-0.542646	0.321061	0.09	-1.17193	0.0866332	0.581208	0.30977	1.0905	1e-06
Computer	Oral cavity and pharyngeal cancer	Weighted median	114	-0.392119	0.464978	0.4	-1.30348	0.519238	0.675624	0.271586	1.68075	1e-06
Computer	Oral cavity and pharyngeal cancer	Weighted mode	114	0.78878	1.21148	0.52	-1.58572	3.16328	2.20071	0.204801	23.648	1e-06
Computer	Ovarian cancer	MR Egger	116	-0.0157431	0.57089	0.98	-1.13469	1.1032	0.98438	0.321523	3.0138	1e-06
Computer	Ovarian cancer	Inverse variance weighted (fixed effects)	116	0.043544	0.12212	0.72	-0.195812	0.2829	1.04451	0.822167	1.32697	1e-06
Computer	Ovarian cancer	Inverse variance weighted (random effects)	116	0.043544	0.12212	0.72	-0.195812	0.2829	1.04451	0.822167	1.32697	1e-06
Computer	Ovarian cancer	Weighted median	116	0.0297094	0.150515	0.84	-0.265301	0.32472	1.03016	0.766975	1.38364	1e-06
Computer	Ovarian cancer	Weighted mode	116	0.0553445	0.364461	0.88	-0.658998	0.769687	1.0569	0.517369	2.15909	1e-06
Computer	Ovarian cancer (CCO)	MR Egger	116	-1.7079	1.50059	0.26	-4.64906	1.23326	0.181245	0.00957055	3.43238	1e-06
Computer	Ovarian cancer (CCO)	Inverse variance weighted (fixed effects)	116	-0.321357	0.324715	0.32	-0.957799	0.315085	0.725164	0.383737	1.37038	1e-06
Computer	Ovarian cancer (CCO)	Inverse variance weighted (random effects)	116	-0.321357	0.324715	0.32	-0.957799	0.315085	0.725164	0.383737	1.37038	1e-06
Computer	Ovarian cancer (CCO)	Weighted median	116	-0.385218	0.46848	0.41	-1.30344	0.533002	0.680302	0.271596	1.70404	1e-06
Computer	Ovarian cancer (CCO)	Weighted mode	116	1.39348	1.27326	0.28	-1.10211	3.88908	4.02887	0.33217	48.8658	1e-06
Computer	Ovarian cancer (EO)	MR Egger	116	-0.119513	1.02347	0.91	-2.12552	1.8865	0.887353	0.119371	6.59622	1e-06
Computer	Ovarian cancer (EO)	Inverse variance weighted (fixed effects)	116	-0.507648	0.219493	0.02	-0.937855	-0.0774408	0.60191	0.391467	0.925482	1e-06
Computer	Ovarian cancer (EO)	Inverse variance weighted (random effects)	116	-0.507648	0.215615	0.02	-0.930252	-0.0850431	0.60191	0.394454	0.918473	1e-06
Computer	Ovarian cancer (EO)	Weighted median	116	-0.26427	0.321257	0.41	-0.893934	0.365394	0.767766	0.409043	1.44108	1e-06
Computer	Ovarian cancer (EO)	Weighted mode	116	-0.0400075	0.845917	0.96	-1.698	1.61799	0.960782	0.183048	5.04294	1e-06
Computer	Ovarian cancer (HGS)	MR Egger	116	-0.226806	0.627907	0.72	-1.4575	1.00389	0.797075	0.232817	2.72888	1e-06
Computer	Ovarian cancer (HGS)	Inverse variance weighted (fixed effects)	116	0.045657	0.134464	0.73	-0.217892	0.309206	1.04672	0.804213	1.36234	1e-06
Computer	Ovarian cancer (HGS)	Inverse variance weighted (random effects)	116	0.045657	0.134464	0.73	-0.217892	0.309206	1.04672	0.804213	1.36234	1e-06
Computer	Ovarian cancer (HGS)	Weighted median	116	0.0601023	0.17818	0.74	-0.289131	0.409336	1.06195	0.748914	1.50582	1e-06
Computer	Ovarian cancer (HGS)	Weighted mode	116	0.163726	0.465176	0.73	-0.748018	1.07547	1.17789	0.473304	2.93137	1e-06
Computer	Ovarian cancer (LGS+LMPS)	MR Egger	116	0.753106	1.15301	0.51	-1.50679	3.013	2.12359	0.221621	20.3484	1e-06
Computer	Ovarian cancer (LGS+LMPS)	Inverse variance weighted (fixed effects)	116	0.0652365	0.248972	0.79	-0.422749	0.553222	1.06741	0.655243	1.73885	1e-06
Computer	Ovarian cancer (LGS+LMPS)	Inverse variance weighted (random effects)	116	0.0652365	0.248972	0.79	-0.422749	0.553222	1.06741	0.655243	1.73885	1e-06
Computer	Ovarian cancer (LGS+LMPS)	Weighted median	116	-0.324405	0.317524	0.31	-0.946752	0.297943	0.722958	0.387999	1.34709	1e-06
Computer	Ovarian cancer (LGS+LMPS)	Weighted mode	116	-0.442628	0.875416	0.61	-2.15844	1.27319	0.642346	0.115505	3.57222	1e-06
Computer	Ovarian cancer (MO)	MR Egger	116	0.827584	1.08096	0.45	-1.29109	2.94626	2.28778	0.274971	19.0346	1e-06
Computer	Ovarian cancer (MO)	Inverse variance weighted (fixed effects)	116	0.0554799	0.229845	0.81	-0.395017	0.505977	1.05705	0.673669	1.6586	1e-06
Computer	Ovarian cancer (MO)	Inverse variance weighted (random effects)	116	0.0554799	0.212363	0.79	-0.360752	0.471712	1.05705	0.697152	1.60274	1e-06
Computer	Ovarian cancer (MO)	Weighted median	116	0.224331	0.318512	0.48	-0.399953	0.848615	1.25149	0.670352	2.33641	1e-06
Computer	Ovarian cancer (MO)	Weighted mode	116	0.30898	0.875319	0.72	-1.40665	2.0246	1.36203	0.244964	7.57312	1e-06
Computer	Pancreatic cancer	MR Egger	55	-6.34746	3.60758	0.08	-13.4183	0.723405	0.00175119	1.48763e-06	2.06144	1e-06
Computer	Pancreatic cancer	Inverse variance weighted (fixed effects)	55	-0.320333	0.592851	0.59	-1.48232	0.841655	0.725907	0.22711	2.3202	1e-06
Computer	Pancreatic cancer	Inverse variance weighted (random effects)	55	-0.320333	0.592851	0.59	-1.48232	0.841655	0.725907	0.22711	2.3202	1e-06
Computer	Pancreatic cancer	Weighted median	55	-0.487769	0.773252	0.53	-2.00334	1.0278	0.613994	0.134884	2.79492	1e-06
Computer	Pancreatic cancer	Weighted mode	55	-0.883815	1.83724	0.63	-4.48481	2.71718	0.413204	0.011279	15.1376	1e-06
Computer	Prostate cancer	MR Egger	118	-0.0948254	0.367713	0.8	-0.815544	0.625893	0.909532	0.442399	1.86991	1e-06
Computer	Prostate cancer	Inverse variance weighted (fixed effects)	118	0.0393706	0.0774616	0.61	-0.112454	0.191195	1.04016	0.893638	1.2107	1e-06
Computer	Prostate cancer	Inverse variance weighted (random effects)	118	0.0393706	0.0774616	0.61	-0.112454	0.191195	1.04016	0.893638	1.2107	1e-06
Computer	Prostate cancer	Weighted median	118	0.0136866	0.0928802	0.88	-0.168359	0.195732	1.01378	0.845051	1.2162	1e-06
Computer	Prostate cancer	Weighted mode	118	-0.0301095	0.252428	0.91	-0.524868	0.46465	0.970339	0.591633	1.59146	1e-06
Computer	Melanoma	MR Egger	118	-0.00010244	0.00798008	0.99	-0.0157434	0.0155385	0.999898	0.98438	1.01566	1e-06
Computer	Melanoma	Inverse variance weighted (fixed effects)	118	0.00349834	0.00168131	0.04	0.000202968	0.00679371	1.0035	1.0002	1.00682	1e-06
Computer	Melanoma	Inverse variance weighted (random effects)	118	0.00349834	0.00168131	0.04	0.000202968	0.00679371	1.0035	1.0002	1.00682	1e-06
Computer	Melanoma	Weighted median	118	0.00457139	0.00241752	0.06	-0.000166947	0.00930974	1.00458	0.999833	1.00935	1e-06
Computer	Melanoma	Weighted mode	118	0.00488195	0.00686073	0.48	-0.00856508	0.018329	1.00489	0.991471	1.0185	1e-06
Computer	Bladder cancer	MR Egger	56	0.00377409	0.00744152	0.61	-0.0108113	0.0183595	1.00378	0.989247	1.01853	1e-06
Computer	Bladder cancer	Inverse variance weighted (fixed effects)	56	-0.000371839	0.00107	0.73	-0.00246904	0.00172536	0.999628	0.997534	1.00173	1e-06
Computer	Bladder cancer	Inverse variance weighted (random effects)	56	-0.000371839	0.00101594	0.71	-0.00236309	0.00161941	0.999628	0.99764	1.00162	1e-06
Computer	Bladder cancer	Weighted median	56	-0.000134815	0.00151107	0.93	-0.0030965	0.00282687	0.999865	0.996908	1.00283	1e-06
Computer	Bladder cancer	Weighted mode	56	0.00405366	0.00346652	0.25	-0.00274071	0.010848	1.00406	0.997263	1.01091	1e-06
Computer	Glioma	MR Egger	37	-2.35172	3.68375	0.53	-9.57186	4.86842	0.0952053	6.96615e-05	130.116	1e-06
Computer	Glioma	Inverse variance weighted (fixed effects)	37	1.03506	0.624961	0.1	-0.189861	2.25998	2.81528	0.827074	9.58294	1e-06
Computer	Glioma	Inverse variance weighted (random effects)	37	1.03506	0.624961	0.1	-0.189861	2.25998	2.81528	0.827074	9.58294	1e-06
Computer	Glioma	Weighted median	37	0.569496	0.863583	0.51	-1.12313	2.26212	1.76738	0.325261	9.60341	1e-06
Computer	Glioma	Weighted mode	37	0.128424	1.76649	0.94	-3.33391	3.59075	1.13704	0.0356536	36.2614	1e-06
Computer	Thyroid cancer	MR Egger	72	-0.0285249	4.79946	1	-9.43547	9.37842	0.971878	7.98411e-05	11830.3	1e-06
Computer	Thyroid cancer	Inverse variance weighted (fixed effects)	72	-1.42791	0.79113	0.07	-2.97853	0.122704	0.239809	0.0508677	1.13055	1e-06
Computer	Thyroid cancer	Inverse variance weighted (random effects)	72	-1.42791	0.770531	0.06	-2.93815	0.0823304	0.239809	0.0529635	1.08581	1e-06
Computer	Thyroid cancer	Weighted median	72	-1.375	1.11435	0.22	-3.55913	0.809136	0.25284	0.0284635	2.24597	1e-06
Computer	Thyroid cancer	Weighted mode	72	-5.12415	2.98726	0.09	-10.9792	0.730878	0.00595129	1.70532e-05	2.0769	1e-06
Computer	Colon cancer	MR Egger	121	0.0029089	0.00715565	0.69	-0.0111162	0.016934	1.00291	0.988945	1.01708	1e-06
Computer	Colon cancer	Inverse variance weighted (fixed effects)	121	-0.000254469	0.00149458	0.86	-0.00318384	0.0026749	0.999746	0.996821	1.00268	1e-06
Computer	Colon cancer	Inverse variance weighted (random effects)	121	-0.000254469	0.00149458	0.86	-0.00318384	0.0026749	0.999746	0.996821	1.00268	1e-06
Computer	Colon cancer	Weighted median	121	-0.00128076	0.00208312	0.54	-0.00536367	0.00280216	0.99872	0.994651	1.00281	1e-06
Computer	Colon cancer	Weighted mode	121	0.00588361	0.00580442	0.31	-0.00549306	0.0172603	1.0059	0.994522	1.01741	1e-06

## Sheet: eTable 4
eTable 4. Heterogeneity, pleiotropy and Steiger directionality test in the examined associations between leisure sedentary behaviors and 15 site-specific cancers
(df stands for degree of freedom. SNPs at different P-value cut-off (P < 5E−08, < 1E−07, < 1E−06) were included.)
Exposure	Outcome	Rucker's Q for MR-egger			Cochran's Q for IVW				MR Egger intercept		Steiger directionality test				P-value cut-off
		Q	Q_df	Q_pval	Q	Q_df	Q_pval	I^2	Intercept	P-value	R^2_exposure	R^2_outcome	Correct causal direction	P-value
Television	Endometrial cancer	252.749	186	<0.001	255.895	187	<0.001	26.9231	-0.0107208	0.13	0.0204352	0.00231731	TRUE	<0.001	5e-08
Television	Endometrial cancer (endometrioid histology)	256.638	186	<0.001	260.333	187	<0.001	28.1689	-0.0137289	0.1	0.0204352	0.00512881	TRUE	<0.001	5e-08
Television	Endometrial cancer (Non-endometrioid histology)	191.455	185	0.36	193.138	186	0.34	3.69558	-0.0227671	0.2	0.0203468	0.00550007	TRUE	<0.001	5e-08
Television	Cancer of liver and intrahepatic bile ducts	143.133	174	0.96	146.357	175	0.94	-19.5706	0.059828	0.07	0.0193138	0.0007236	TRUE	<0.001	5e-08
Television	Esophageal cancer	183.425	174	0.3	183.86	175	0.31	4.81873	-0.025122	0.52	0.0193138	0.000903589	TRUE	<0.001	5e-08
Television	Cancer of urinary organs	196.354	174	0.12	196.384	175	0.13	10.8891	-0.0022094	0.87	0.0193138	0.000967127	TRUE	<0.001	5e-08
Television	Ovarian cancer	210.701	176	0.04	212.231	177	0.04	16.6003	-0.00671015	0.26	0.019405	0.00344915	TRUE	<0.001	5e-08
Television	Ovarian cancer (HGS)	207.643	176	0.05	207.698	177	0.06	14.78	0.00150316	0.83	0.019405	0.00411731	TRUE	<0.001	5e-08
Television	Ovarian cancer (CCO)	181.841	176	0.37	182.193	177	0.38	2.85013	0.00965674	0.56	0.019405	0.00477973	TRUE	<0.001	5e-08
Television	Ovarian cancer (EO)	191.543	176	0.2	201.326	177	0.1	12.0828	-0.0366457	0.003	0.019405	0.00486364	TRUE	<0.001	5e-08
Television	Breast cancer	377.128	176	<0.001	378.638	177	<0.001	53.2535	-0.00319385	0.4	0.019405	0.00183289	TRUE	<0.001	5e-08
Television	ER+ Breast cancer	364.924	176	<0.001	364.938	177	<0.001	51.4986	-0.000371055	0.93	0.019405	0.00226061	TRUE	<0.001	5e-08
Television	ER- Breast cancer	289.893	176	<0.001	289.918	177	<0.001	38.9483	0.000751354	0.9	0.019405	0.00260277	TRUE	<0.001	5e-08
Television	Ovarian cancer (LGS+LMPS)	196.113	176	0.14	198.972	177	0.12	11.0426	-0.0198775	0.11	0.019405	0.00516821	TRUE	<0.001	5e-08
Television	Ovarian cancer (MO)	174.506	176	0.52	174.615	177	0.54	-1.36599	-0.0040538	0.74	0.019405	0.00438314	TRUE	<0.001	5e-08
Television	Pancreatic cancer	84.2091	84	0.47	84.2474	85	0.5	-0.893317	0.00618124	0.85	0.0106671	0.0275208	FALSE	<0.001	5e-08
Television	Prostate cancer	301.958	174	<0.001	302.993	175	<0.001	42.2429	-0.00336807	0.44	0.0191364	0.00225759	TRUE	<0.001	5e-08
Television	Oral cavity and pharyngeal cancer	198.2	168	0.06	198.748	169	0.06	14.9676	-0.0128334	0.5	0.0186208	0.0385665	FALSE	<0.001	5e-08
Television	Cervical cancer	129.848	130	0.49	132.291	131	0.45	0.975777	-0.000131691	0.12	0.0150213	0.000336407	TRUE	<0.001	5e-08
Television	Melanoma	183.893	178	0.37	183.955	179	0.38	2.69344	-2.12655e-05	0.81	0.0195455	0.000609382	TRUE	<0.001	5e-08
Television	Bladder cancer	118.409	85	0.01	118.865	86	0.01	27.649	4.82203e-05	0.57	0.0106921	0.000276187	TRUE	<0.001	5e-08
Television	Glioma	77.6961	65	0.13	77.7877	66	0.15	15.1536	0.00978701	0.78	0.00717933	0.0121933	FALSE	0.04	5e-08
Television	Thyroid cancer	118.565	103	0.14	120.159	104	0.13	13.4482	-0.0634606	0.24	0.011868	0.109557	FALSE	<0.001	5e-08
Television	Colon cancer	218.993	185	0.04	220.608	186	0.04	15.6877	9.35119e-05	0.24	0.020333	0.000663782	TRUE	<0.001	5e-08
Driving	Endometrial cancer	5.86134	3	0.12	7.48722	4	0.11	46.5756	0.0878267	0.43	0.000472933	6.74716e-05	TRUE	<0.001	5e-08
Driving	Endometrial cancer (endometrioid histology)	2.05855	3	0.56	2.83719	4	0.59	-40.9848	0.0717131	0.44	0.000472933	5.48138e-05	TRUE	0.002	5e-08
Driving	Endometrial cancer (Non-endometrioid histology)	1.26906	3	0.74	1.55161	4	0.82	-157.796	-0.10514	0.63	0.000472933	4.42918e-05	TRUE	0.006	5e-08
Driving	Cancer of liver and intrahepatic bile ducts	6.16569	3	0.1	6.52801	4	0.16	38.7256	0.206292	0.7	0.000472933	3.07069e-05	TRUE	<0.001	5e-08
Driving	Esophageal cancer	0.189772	3	0.98	0.905813	4	0.92	-341.592	-0.331418	0.46	0.000472933	1.07676e-05	TRUE	<0.001	5e-08
Driving	Cancer of urinary organs	0.563587	3	0.9	0.858634	4	0.93	-365.856	0.0708973	0.62	0.000472933	5.66386e-06	TRUE	<0.001	5e-08
Driving	Ovarian cancer	8.20617	2	0.02	9.01047	3	0.03	66.7054	0.0601278	0.7	0.000386982	0.000142822	TRUE	0.07	5e-08
Driving	Ovarian cancer (HGS)	2.82912	2	0.24	6.35549	3	0.1	52.7967	0.150039	0.26	0.000386982	0.000118347	TRUE	0.06	5e-08
Driving	Ovarian cancer (CCO)	5.41407	2	0.07	7.26941	3	0.06	58.7312	0.277971	0.49	0.000386982	0.000175977	TRUE	0.21	5e-08
Driving	Ovarian cancer (EO)	5.26959	2	0.07	13.1067	3	0.004	77.1109	-0.401513	0.23	0.000386982	0.000299883	TRUE	0.64	5e-08
Driving	Breast cancer	3.67833	2	0.16	8.77178	3	0.03	65.7994	-0.0712988	0.24	0.000386982	4.81123e-05	TRUE	<0.001	5e-08
Driving	ER+ Breast cancer	1.94014	2	0.38	6.58148	3	0.09	54.4175	-0.0808995	0.16	0.000386982	5.89427e-05	TRUE	<0.001	5e-08
Driving	ER- Breast cancer	3.91857	2	0.14	6.68512	3	0.08	55.1242	-0.0954371	0.36	0.000386982	5.29451e-05	TRUE	<0.001	5e-08
Driving	Ovarian cancer (LGS+LMPS)	3.86297	2	0.14	4.79706	3	0.19	37.4617	0.142035	0.56	0.000386982	0.00012241	TRUE	0.09	5e-08
Driving	Ovarian cancer (MO)	2.63864	2	0.27	2.83217	3	0.42	-5.9259	-0.0665906	0.74	0.000386982	7.3338e-05	TRUE	0.03	5e-08
Driving	Pancreatic cancer	0.654163	1	0.42	0.767133	2	0.68	-160.711	0.326277	0.79	0.000256808	0.000377389	FALSE	0.83	5e-08
Driving	Prostate cancer	0.404377	3	0.94	6.51094	4	0.16	38.565	0.0896223	0.09	0.000472933	5.69785e-05	TRUE	<0.001	5e-08
Driving	Oral cavity and pharyngeal cancer	3.74121	3	0.29	5.72468	4	0.22	30.1271	-0.27043	0.3	0.000472933	0.00107293	FALSE	0.42	5e-08
Driving	Cervical cancer	1.08055	3	0.78	1.23464	4	0.87	-223.982	-0.000229797	0.72	0.000472933	6.15145e-06	TRUE	<0.001	5e-08
Driving	Melanoma	9.18115	3	0.03	11.9075	4	0.02	66.4077	-0.00157904	0.41	0.000472933	3.54931e-05	TRUE	<0.001	5e-08
Driving	Bladder cancer	2.97058	1	0.08	3.01352	2	0.22	33.6325	-0.000559029	0.92	0.000284446	1.0099e-05	TRUE	<0.001	5e-08
Driving	Thyroid cancer	0.00641686	1	0.94	0.00665933	2	1	-29933.1	0.0709416	0.99	0.000273801	0.00139295	FALSE	0.48	5e-08
Driving	Colon cancer	2.00982	3	0.57	2.5035	4	0.64	-59.7765	-0.000598127	0.53	0.000472933	1.90045e-05	TRUE	<0.001	5e-08
Computer	Endometrial cancer	57.5744	47	0.14	57.9118	48	0.15	17.1153	0.00919141	0.6	0.00485169	0.000513535	TRUE	<0.001	5e-08
Computer	Endometrial cancer (endometrioid histology)	62.8554	47	0.06	63.0278	48	0.07	23.8432	0.00774913	0.72	0.00485169	0.00131969	TRUE	<0.001	5e-08
Computer	Endometrial cancer (Non-endometrioid histology)	29.8696	47	0.98	29.9823	48	0.98	-60.0947	-0.015347	0.74	0.00485169	0.000967934	TRUE	<0.001	5e-08
Computer	Cancer of liver and intrahepatic bile ducts	58.2874	46	0.11	60.0501	47	0.1	21.732	-0.113374	0.24	0.00477038	0.000287553	TRUE	<0.001	5e-08
Computer	Esophageal cancer	38.3846	46	0.78	38.8399	47	0.8	-21.0096	0.0657076	0.5	0.00477038	0.000181505	TRUE	<0.001	5e-08
Computer	Cancer of urinary organs	56.8337	46	0.13	57.1141	47	0.15	17.7086	0.0172055	0.64	0.00477038	0.000264074	TRUE	<0.001	5e-08
Computer	Ovarian cancer	51.837	45	0.22	51.8483	46	0.26	11.2797	-0.00146007	0.92	0.00468565	0.000781091	TRUE	<0.001	5e-08
Computer	Ovarian cancer (HGS)	50.2692	45	0.27	50.2698	46	0.31	8.49382	-0.000412332	0.98	0.00468565	0.000932956	TRUE	<0.001	5e-08
Computer	Ovarian cancer (CCO)	50.1113	45	0.28	50.2708	46	0.31	8.49557	0.0166715	0.71	0.00468565	0.00122245	TRUE	<0.001	5e-08
Computer	Ovarian cancer (EO)	33.5696	45	0.89	34.222	46	0.9	-34.4165	-0.0240448	0.42	0.00468565	0.000864719	TRUE	<0.001	5e-08
Computer	Breast cancer	124.149	45	<0.001	124.511	46	<0.001	63.0555	0.00391543	0.72	0.00468565	0.000583027	TRUE	<0.001	5e-08
Computer	ER+ Breast cancer	124.519	45	<0.001	124.694	46	<0.001	63.1098	-0.00324579	0.8	0.00468565	0.000747904	TRUE	<0.001	5e-08
Computer	ER- Breast cancer	53.7231	45	0.17	56.3109	46	0.14	18.3106	0.0191888	0.15	0.00468565	0.00051305	TRUE	<0.001	5e-08
Computer	Ovarian cancer (LGS+LMPS)	50.5001	45	0.27	50.5002	46	0.3	8.91122	0.000244448	0.99	0.00468565	0.00115814	TRUE	<0.001	5e-08
Computer	Ovarian cancer (MO)	43.5583	45	0.53	43.6435	46	0.57	-5.39951	0.00904458	0.77	0.00468565	0.00101163	TRUE	<0.001	5e-08
Computer	Pancreatic cancer	36.3103	21	0.02	38.2658	22	0.02	42.5075	0.0956752	0.3	0.00243515	0.0103243	FALSE	0.001	5e-08
Computer	Prostate cancer	69.0284	44	0.009	70.0129	45	0.01	35.7261	0.00862891	0.43	0.00460929	0.000513062	TRUE	<0.001	5e-08
Computer	Oral cavity and pharyngeal cancer	49.6456	44	0.26	49.6849	45	0.29	9.42913	0.00874022	0.85	0.00460929	0.0100023	FALSE	0.02	5e-08
Computer	Cervical cancer	47.121	39	0.17	49.0324	40	0.15	18.4213	0.000275172	0.22	0.00417762	0.000110508	TRUE	<0.001	5e-08
Computer	Melanoma	51.1903	46	0.28	53.5199	47	0.24	12.1822	0.000340307	0.15	0.00477463	0.000164261	TRUE	<0.001	5e-08
Computer	Bladder cancer	16.1072	22	0.81	17.637	23	0.78	-30.4079	0.000207979	0.23	0.00259574	4.05753e-05	TRUE	<0.001	5e-08
Computer	Glioma	16.9766	16	0.39	18.2363	17	0.37	6.77924	0.0786203	0.29	0.0017306	0.00303842	FALSE	0.27	5e-08
Computer	Thyroid cancer	26.5643	29	0.6	26.6665	30	0.64	-12.5009	0.0369212	0.75	0.0031325	0.0266029	FALSE	<0.001	5e-08
Computer	Colon cancer	56.543	47	0.16	56.6108	48	0.18	15.2105	5.12631e-05	0.81	0.00485169	0.00016665	TRUE	<0.001	5e-08
Television	Endometrial cancer	312.163	219	<0.001	314.441	220	<0.001	30.0345	-0.00846	0.21	0.0229806	0.00285244	TRUE	<0.001	1e-07
Television	Endometrial cancer (endometrioid histology)	313.519	219	<0.001	316.807	220	<0.001	30.5572	-0.0120082	0.13	0.0229806	0.00620318	TRUE	<0.001	1e-07
Television	Endometrial cancer (Non-endometrioid histology)	220.067	218	0.45	221.028	219	0.45	0.917388	-0.015947	0.33	0.0228922	0.00647216	TRUE	<0.001	1e-07
Television	Cancer of liver and intrahepatic bile ducts	169.663	206	0.97	173.049	207	0.96	-19.6191	0.0566583	0.07	0.0217869	0.000862739	TRUE	<0.001	1e-07
Television	Esophageal cancer	218.955	206	0.26	218.983	207	0.27	5.47226	-0.00595538	0.87	0.0217869	0.00107356	TRUE	<0.001	1e-07
Television	Cancer of urinary organs	222.095	206	0.21	222.178	207	0.22	6.8315	-0.00339308	0.78	0.0217869	0.00108742	TRUE	<0.001	1e-07
Television	Ovarian cancer	255.014	207	0.01	255.346	208	0.01	18.5419	-0.00289216	0.6	0.0218068	0.00411625	TRUE	<0.001	1e-07
Television	Ovarian cancer (HGS)	248.98	207	0.02	249.589	208	0.03	16.6629	0.00466135	0.48	0.0218068	0.00493583	TRUE	<0.001	1e-07
Television	Ovarian cancer (CCO)	206.751	207	0.49	207.597	208	0.49	-0.194259	0.0138657	0.36	0.0218068	0.00537529	TRUE	<0.001	1e-07
Television	Ovarian cancer (EO)	231.478	207	0.12	236.168	208	0.09	11.9271	-0.0234963	0.04	0.0218068	0.00569405	TRUE	<0.001	1e-07
Television	Breast cancer	448.539	207	<0.001	449.364	208	<0.001	53.7124	-0.00218269	0.54	0.0218068	0.00217132	TRUE	<0.001	1e-07
Television	ER+ Breast cancer	411.834	207	<0.001	411.858	208	<0.001	49.4972	0.000447244	0.91	0.0218068	0.00255522	TRUE	<0.001	1e-07
Television	ER- Breast cancer	346.794	207	<0.001	346.959	208	<0.001	40.0505	0.00178192	0.75	0.0218068	0.00312712	TRUE	<0.001	1e-07
Television	Ovarian cancer (LGS+LMPS)	216.674	207	0.31	219.192	208	0.28	5.10605	-0.0172668	0.12	0.0218068	0.00563696	TRUE	<0.001	1e-07
Television	Ovarian cancer (MO)	223.641	207	0.2	223.65	208	0.22	6.99739	0.00107031	0.93	0.0218068	0.00557618	TRUE	<0.001	1e-07
Television	Pancreatic cancer	88.914	94	0.63	88.9149	95	0.66	-6.84369	0.000914998	0.98	0.0116137	0.030566	FALSE	<0.001	1e-07
Television	Prostate cancer	363.684	206	<0.001	366.044	207	<0.001	43.4494	-0.00472047	0.25	0.0216101	0.00272433	TRUE	<0.001	1e-07
Television	Oral cavity and pharyngeal cancer	224.61	199	0.1	224.664	200	0.11	10.978	-0.0037304	0.83	0.0210222	0.0443553	FALSE	<0.001	1e-07
Television	Cervical cancer	148.998	151	0.53	150.092	152	0.53	-1.27105	-8.02802e-05	0.3	0.0166944	0.000381376	TRUE	<0.001	1e-07
Television	Melanoma	216.089	210	0.37	216.104	211	0.39	2.36196	-9.83693e-06	0.9	0.0220187	0.000720295	TRUE	<0.001	1e-07
Television	Bladder cancer	132.499	99	0.01	133.643	100	0.01	25.1735	6.99887e-05	0.36	0.0118563	0.000308721	TRUE	<0.001	1e-07
Television	Glioma	94.1413	74	0.06	94.2356	75	0.07	20.4122	0.00920526	0.79	0.00783557	0.0146646	FALSE	0.007	1e-07
Television	Thyroid cancer	138.148	118	0.1	138.545	119	0.11	14.1074	-0.0289885	0.56	0.0130314	0.126554	FALSE	<0.001	1e-07
Television	Colon cancer	259.396	217	0.03	259.727	218	0.03	16.0656	3.9355e-05	0.6	0.0228061	0.000773838	TRUE	<0.001	1e-07
Driving	Endometrial cancer	7.38724	5	0.19	7.76493	6	0.26	22.7295	0.0241891	0.63	0.000616312	7.6487e-05	TRUE	<0.001	1e-07
Driving	Endometrial cancer (endometrioid histology)	3.04636	5	0.69	3.27744	6	0.77	-83.0695	0.0222465	0.65	0.000616312	7.2497e-05	TRUE	<0.001	1e-07
Driving	Endometrial cancer (Non-endometrioid histology)	1.73499	5	0.88	1.73722	6	0.94	-245.38	0.00533814	0.96	0.000616312	5.16903e-05	TRUE	0.001	1e-07
Driving	Cancer of liver and intrahepatic bile ducts	6.35322	5	0.27	7.71367	6	0.26	22.216	0.209669	0.35	0.000616312	3.52923e-05	TRUE	<0.001	1e-07
Driving	Esophageal cancer	1.85308	5	0.87	1.93973	6	0.93	-209.321	0.0606947	0.78	0.000616312	1.85321e-05	TRUE	<0.001	1e-07
Driving	Cancer of urinary organs	1.14281	5	0.95	1.32781	6	0.97	-351.872	0.0295812	0.69	0.000616312	8.68965e-06	TRUE	<0.001	1e-07
Driving	Ovarian cancer	12.2387	4	0.02	12.6635	5	0.03	60.5165	0.0234074	0.73	0.000530361	0.000192121	TRUE	0.03	1e-07
Driving	Ovarian cancer (HGS)	10.4339	4	0.03	13.0155	5	0.02	61.5842	0.0686365	0.38	0.000530361	0.000269334	TRUE	0.15	1e-07
Driving	Ovarian cancer (CCO)	9.28229	4	0.05	9.30012	5	0.1	46.2372	-0.0146433	0.93	0.000530361	0.000220083	TRUE	0.11	1e-07
Driving	Ovarian cancer (EO)	12.8213	4	0.01	16.0513	5	0.007	68.8498	-0.140234	0.37	0.000530361	0.000399527	TRUE	0.55	1e-07
Driving	Breast cancer	11.5504	4	0.02	12.2831	5	0.03	59.2935	-0.0143376	0.64	0.000530361	5.56708e-05	TRUE	<0.001	1e-07
Driving	ER+ Breast cancer	7.54443	4	0.11	8.13849	5	0.15	38.5635	-0.0153322	0.6	0.000530361	6.15476e-05	TRUE	<0.001	1e-07
Driving	ER- Breast cancer	5.26878	4	0.26	8.46568	5	0.13	40.938	-0.0544615	0.19	0.000530361	6.98691e-05	TRUE	<0.001	1e-07
Driving	Ovarian cancer (LGS+LMPS)	4.18336	4	0.38	6.65657	5	0.25	24.8862	0.123089	0.2	0.000530361	0.000194354	TRUE	0.07	1e-07
Driving	Ovarian cancer (MO)	3.35807	4	0.5	4.27054	5	0.51	-17.0813	-0.0783512	0.39	0.000530361	9.84227e-05	TRUE	0.009	1e-07
Driving	Pancreatic cancer	0.672906	2	0.71	2.20238	3	0.53	-36.2162	0.195145	0.34	0.000328627	0.000590696	FALSE	0.7	1e-07
Driving	Prostate cancer	3.70161	5	0.59	6.99449	6	0.32	14.2182	0.0369787	0.13	0.000616312	5.79749e-05	TRUE	<0.001	1e-07
Driving	Oral cavity and pharyngeal cancer	4.17009	5	0.53	5.66089	6	0.46	-5.99035	-0.132279	0.28	0.000616312	0.00114773	FALSE	0.51	1e-07
Driving	Cervical cancer	1.28654	4	0.86	1.96309	5	0.85	-154.7	-0.00038751	0.46	0.000544493	1.0424e-05	TRUE	<0.001	1e-07
Driving	Melanoma	11.8145	5	0.04	14.259	6	0.03	57.9214	-0.000881812	0.36	0.000616312	4.22916e-05	TRUE	<0.001	1e-07
Driving	Bladder cancer	3.1868	2	0.2	7.24369	3	0.06	58.5847	-0.00174682	0.25	0.000356006	1.6013e-05	TRUE	<0.001	1e-07
Driving	Glioma	NA	NA	NA	0.0219924	1	0.88	-4447.03	NA	NA	0.00015777	0.000112776	TRUE	0.87	1e-07
Driving	Thyroid cancer	0.00894374	2	1	0.247286	3	0.97	-1113.17	-0.1575	0.67	0.000345619	0.00140505	FALSE	0.52	1e-07
Driving	Colon cancer	2.11022	5	0.83	4.75503	6	0.58	-26.1823	-0.000815866	0.16	0.000616312	3.06999e-05	TRUE	<0.001	1e-07
Computer	Endometrial cancer	74.6431	57	0.06	74.8157	58	0.07	22.4761	-0.00565534	0.72	0.00557776	0.000660911	TRUE	<0.001	1e-07
Computer	Endometrial cancer (endometrioid histology)	74.1648	57	0.06	74.1995	58	0.07	21.8323	-0.00299441	0.87	0.00557776	0.00154551	TRUE	<0.001	1e-07
Computer	Endometrial cancer (Non-endometrioid histology)	39.5416	56	0.95	39.9624	57	0.96	-42.634	-0.027565	0.52	0.00550303	0.00126009	TRUE	<0.001	1e-07
Computer	Cancer of liver and intrahepatic bile ducts	67.4287	56	0.14	68.6216	57	0.14	16.9358	-0.0834266	0.32	0.00556805	0.000331298	TRUE	<0.001	1e-07
Computer	Esophageal cancer	48.0737	56	0.77	48.0827	57	0.79	-18.5458	0.00827452	0.92	0.00556805	0.000226885	TRUE	<0.001	1e-07
Computer	Cancer of urinary organs	73.7852	56	0.06	74.371	57	0.06	23.3572	0.02221	0.51	0.00556805	0.000344605	TRUE	<0.001	1e-07
Computer	Ovarian cancer	57.8091	55	0.37	58.1573	56	0.4	3.70949	0.00686825	0.57	0.00541171	0.000876822	TRUE	<0.001	1e-07
Computer	Ovarian cancer (HGS)	53.8935	55	0.52	54.1077	56	0.55	-3.49734	0.00640936	0.65	0.00541171	0.00100468	TRUE	<0.001	1e-07
Computer	Ovarian cancer (CCO)	59.0072	55	0.33	61.0282	56	0.3	8.23911	0.0500795	0.18	0.00541171	0.00146325	TRUE	<0.001	1e-07
Computer	Ovarian cancer (EO)	37.362	55	0.97	37.4534	56	0.97	-49.5192	-0.0076029	0.76	0.00541171	0.000975456	TRUE	<0.001	1e-07
Computer	Breast cancer	136.567	55	<0.001	136.786	56	<0.001	59.0602	0.00261149	0.77	0.00541171	0.000639066	TRUE	<0.001	1e-07
Computer	ER+ Breast cancer	138.061	55	<0.001	138.617	56	<0.001	59.601	-0.00496517	0.64	0.00541171	0.000827547	TRUE	<0.001	1e-07
Computer	ER- Breast cancer	72.5472	55	0.06	76.0554	56	0.04	26.3695	0.019109	0.11	0.00541171	0.000681599	TRUE	<0.001	1e-07
Computer	Ovarian cancer (LGS+LMPS)	66.6965	55	0.13	66.7494	56	0.15	16.1041	0.00577724	0.84	0.00541171	0.00154416	TRUE	<0.001	1e-07
Computer	Ovarian cancer (MO)	52.7846	55	0.56	52.7915	56	0.6	-6.07759	0.00220269	0.93	0.00541171	0.00122332	TRUE	<0.001	1e-07
Computer	Pancreatic cancer	38.2357	25	0.04	40.1818	26	0.04	35.2941	0.0883868	0.27	0.00272371	0.0107627	FALSE	0.001	1e-07
Computer	Prostate cancer	91.8588	54	0.001	92.8503	55	0.001	40.7648	0.00736233	0.45	0.00533536	0.0006732	TRUE	<0.001	1e-07
Computer	Oral cavity and pharyngeal cancer	59.0814	54	0.3	59.0877	55	0.33	6.918	0.00292527	0.94	0.00533536	0.0117879	FALSE	0.009	1e-07
Computer	Cervical cancer	75.8021	47	0.005	76.2257	48	0.006	37.0291	0.000116956	0.61	0.00475639	0.000165912	TRUE	<0.001	1e-07
Computer	Melanoma	63.7618	56	0.22	65.6303	57	0.2	13.1499	0.000255634	0.21	0.00550069	0.000203848	TRUE	<0.001	1e-07
Computer	Bladder cancer	17.9985	25	0.84	19.0625	26	0.83	-36.3933	0.000159379	0.31	0.00281062	4.32865e-05	TRUE	<0.001	1e-07
Computer	Glioma	20.5082	19	0.36	22.6033	20	0.31	11.5175	0.0920131	0.18	0.00194729	0.00398341	FALSE	0.12	1e-07
Computer	Thyroid cancer	32.7392	33	0.48	33.4218	34	0.5	-1.7301	0.0884576	0.41	0.00342247	0.0304312	FALSE	<0.001	1e-07
Computer	Colon cancer	72.4743	57	0.08	72.4771	58	0.1	19.9747	-8.66673e-06	0.96	0.00557776	0.000210514	TRUE	<0.001	1e-07
Computer	Endometrial cancer	176.102	119	<0.001	176.144	120	<0.001	31.8738	0.00164292	0.87	0.00966075	0.00148768	TRUE	<0.001	1e-06
Computer	Endometrial cancer (endometrioid histology)	156.158	119	0.01	156.166	120	0.01	23.1585	0.000807257	0.94	0.00966075	0.00300507	TRUE	<0.001	1e-06
Computer	Endometrial cancer (Non-endometrioid histology)	112.112	117	0.61	113.04	118	0.61	-4.38802	-0.0243013	0.34	0.00952471	0.00316243	TRUE	<0.001	1e-06
Computer	Cancer of liver and intrahepatic bile ducts	121.961	117	0.36	122.207	118	0.38	3.44244	-0.0194977	0.63	0.00957989	0.000589378	TRUE	<0.001	1e-06
Computer	Esophageal cancer	125.845	117	0.27	128.421	118	0.24	8.11479	0.072294	0.12	0.00957989	0.000598871	TRUE	<0.001	1e-06
Computer	Cancer of urinary organs	138.762	117	0.08	138.96	118	0.09	15.0832	-0.0066665	0.68	0.00957989	0.000643653	TRUE	<0.001	1e-06
Computer	Ovarian cancer	167.126	114	<0.001	167.142	115	0.001	31.1963	0.000859326	0.92	0.00928871	0.0025239	TRUE	<0.001	1e-06
Computer	Ovarian cancer (HGS)	143.069	114	0.03	143.317	115	0.04	19.7582	0.00394892	0.66	0.00928871	0.00267325	TRUE	<0.001	1e-06
Computer	Ovarian cancer (CCO)	128.529	114	0.17	129.539	115	0.17	11.2234	0.0201214	0.35	0.00928871	0.00308981	TRUE	<0.001	1e-06
Computer	Ovarian cancer (EO)	110.821	114	0.57	110.971	115	0.59	-3.63022	-0.00562496	0.7	0.00928871	0.00268919	TRUE	<0.001	1e-06
Computer	Breast cancer	354.648	114	<0.001	354.811	115	<0.001	67.5884	0.00130382	0.82	0.00928871	0.0015895	TRUE	<0.001	1e-06
Computer	ER+ Breast cancer	360.134	114	<0.001	360.238	115	<0.001	68.0766	-0.00123968	0.86	0.00928871	0.00208899	TRUE	<0.001	1e-06
Computer	ER- Breast cancer	150.351	114	0.01	150.418	115	0.01	23.5466	-0.00153371	0.82	0.00928871	0.00130447	TRUE	<0.001	1e-06
Computer	Ovarian cancer (LGS+LMPS)	147.643	114	0.02	148.126	115	0.02	22.3635	-0.0099857	0.54	0.00928871	0.00343292	TRUE	<0.001	1e-06
Computer	Ovarian cancer (MO)	97.637	114	0.86	98.1714	115	0.87	-17.1421	-0.0111763	0.47	0.00928871	0.00227723	TRUE	<0.001	1e-06
Computer	Pancreatic cancer	65.3779	53	0.12	68.9132	54	0.08	21.6406	0.0811567	0.1	0.004761	0.0190674	FALSE	<0.001	1e-06
Computer	Prostate cancer	185.236	116	<0.001	185.459	117	<0.001	36.9133	0.00193701	0.71	0.00940916	0.00133177	TRUE	<0.001	1e-06
Computer	Oral cavity and pharyngeal cancer	113.161	112	0.45	114.938	113	0.43	1.68584	0.0310761	0.19	0.00915628	0.0222343	FALSE	<0.001	1e-06
Computer	Cervical cancer	120.211	95	0.04	120.263	96	0.05	20.175	2.42722e-05	0.84	0.00793781	0.000273413	TRUE	<0.001	1e-06
Computer	Melanoma	126.648	116	0.24	126.881	117	0.25	7.78757	5.21498e-05	0.65	0.00944346	0.000400875	TRUE	<0.001	1e-06
Computer	Bladder cancer	49.2661	54	0.66	49.583	55	0.68	-10.925	-5.44654e-05	0.58	0.00476805	0.000108191	TRUE	<0.001	1e-06
Computer	Glioma	40.9618	35	0.23	41.9804	36	0.23	14.2458	0.0467108	0.36	0.00295366	0.00643392	FALSE	0.03	1e-06
Computer	Thyroid cancer	67.2635	70	0.57	67.3508	71	0.6	-5.41813	-0.0193216	0.77	0.00584187	0.0592019	FALSE	<0.001	1e-06
Computer	Colon cancer	132.367	119	0.19	132.595	120	0.2	9.4987	-4.5693e-05	0.65	0.00965931	0.000377043	TRUE	<0.001	1e-06
Television	Endometrial cancer	512.55	376	<0.001	512.551	377	<0.001	26.4464	0.000119063	0.98	0.0334439	0.00457166	TRUE	<0.001	1e-06
Television	Endometrial cancer (endometrioid histology)	502.971	376	<0.001	503.058	377	<0.001	25.0583	-0.00140587	0.8	0.0334439	0.00970402	TRUE	<0.001	1e-06
Television	Endometrial cancer (Non-endometrioid histology)	411.695	373	0.08	411.738	374	0.09	9.16564	0.00246287	0.84	0.0332336	0.0119006	TRUE	<0.001	1e-06
Television	Cancer of liver and intrahepatic bile ducts	336.295	350	0.69	336.398	351	0.7	-4.3408	0.00704344	0.75	0.0314751	0.00165318	TRUE	<0.001	1e-06
Television	Esophageal cancer	360.89	350	0.33	363.375	351	0.31	3.40557	-0.0395931	0.12	0.0314751	0.0017382	TRUE	<0.001	1e-06
Television	Cancer of urinary organs	365.117	350	0.28	366.118	351	0.28	4.12939	-0.00838291	0.33	0.0314751	0.00177612	TRUE	<0.001	1e-06
Television	Ovarian cancer	410.199	358	0.03	414.79	359	0.02	13.4502	-0.00774798	0.05	0.0318072	0.00667342	TRUE	<0.001	1e-06
Television	Ovarian cancer (HGS)	415.867	358	0.02	416.608	359	0.02	13.8279	-0.00370288	0.42	0.0318072	0.00818234	TRUE	<0.001	1e-06
Television	Ovarian cancer (CCO)	367.233	358	0.36	368.624	359	0.35	2.6107	-0.0128254	0.25	0.0318072	0.00938421	TRUE	<0.001	1e-06
Television	Ovarian cancer (EO)	375.74	358	0.25	380.826	359	0.21	5.7312	-0.0176233	0.03	0.0318072	0.00907979	TRUE	<0.001	1e-06
Television	Breast cancer	714.206	358	<0.001	721.485	359	<0.001	50.2415	-0.00465945	0.06	0.0318072	0.00331606	TRUE	<0.001	1e-06
Television	ER+ Breast cancer	649.695	358	<0.001	653.742	359	<0.001	45.0854	-0.00414612	0.14	0.0318072	0.00388036	TRUE	<0.001	1e-06
Television	ER- Breast cancer	532.535	358	<0.001	532.535	359	<0.001	32.5866	-1.42579e-05	1	0.0318072	0.00463043	TRUE	<0.001	1e-06
Television	Ovarian cancer (LGS+LMPS)	417.614	358	0.02	425.421	359	0.009	15.613	-0.021905	0.01	0.0318072	0.0104026	TRUE	<0.001	1e-06
Television	Ovarian cancer (MO)	365.945	358	0.37	366.125	359	0.39	1.9461	0.00347266	0.67	0.0318072	0.00896129	TRUE	<0.001	1e-06
Television	Pancreatic cancer	168.005	158	0.28	168.527	159	0.29	5.653	0.0153739	0.48	0.0164779	0.0532661	FALSE	<0.001	1e-06
Television	Prostate cancer	781.44	357	<0.001	783.354	358	<0.001	54.2991	-0.00306167	0.35	0.0316884	0.0057085	TRUE	<0.001	1e-06
Television	Oral cavity and pharyngeal cancer	376.565	345	0.12	377.15	346	0.12	8.25937	-0.00887877	0.46	0.0307795	0.0748305	FALSE	<0.001	1e-06
Television	Cervical cancer	253.988	258	0.56	255.362	259	0.55	-1.42464	-6.43323e-05	0.24	0.0239752	0.000629727	TRUE	<0.001	1e-06
Television	Melanoma	378.871	360	0.24	379.137	361	0.25	4.78364	-2.93536e-05	0.62	0.0320305	0.00124482	TRUE	<0.001	1e-06
Television	Bladder cancer	192.357	163	0.06	194.637	164	0.05	15.7405	7.17675e-05	0.17	0.0163542	0.000457798	TRUE	<0.001	1e-06
Television	Glioma	140.281	112	0.04	141.449	113	0.04	20.1126	0.0247697	0.34	0.0103597	0.022037	FALSE	<0.001	1e-06
Television	Thyroid cancer	282.445	191	<0.001	286.417	192	<0.001	32.9649	-0.067809	0.1	0.0179492	0.255236	FALSE	<0.001	1e-06
Television	Colon cancer	377.341	371	0.4	377.661	372	0.41	1.49901	2.80155e-05	0.58	0.0330764	0.00110284	TRUE	<0.001	1e-06
Driving	Endometrial cancer	35.7699	27	0.12	35.7701	28	0.15	21.7223	-0.00018902	0.99	0.00204957	0.00030028	TRUE	<0.001	1e-06
Driving	Endometrial cancer (endometrioid histology)	27.0835	27	0.46	27.1474	28	0.51	-3.14049	0.00484445	0.8	0.00204957	0.000512619	TRUE	<0.001	1e-06
Driving	Endometrial cancer (Non-endometrioid histology)	13.6485	27	0.98	17.776	28	0.93	-57.5155	-0.0925286	0.05	0.00204957	0.000498091	TRUE	<0.001	1e-06
Driving	Cancer of liver and intrahepatic bile ducts	26.9003	27	0.47	26.9396	28	0.52	-3.9363	-0.0180709	0.84	0.00204957	0.000133014	TRUE	<0.001	1e-06
Driving	Esophageal cancer	26.4043	27	0.5	26.438	28	0.55	-5.90803	-0.0191537	0.86	0.00204957	0.000123177	TRUE	<0.001	1e-06
Driving	Cancer of urinary organs	26.0096	27	0.52	27.1473	28	0.51	-3.14091	-0.0370889	0.3	0.00204957	0.00012306	TRUE	<0.001	1e-06
Driving	Ovarian cancer	35.8707	25	0.07	35.8952	26	0.09	27.5669	0.00228039	0.9	0.00189816	0.000551829	TRUE	<0.001	1e-06
Driving	Ovarian cancer (HGS)	39.9324	25	0.03	40.5834	26	0.03	35.9344	0.0139848	0.53	0.00189816	0.000811983	TRUE	0.001	1e-06
Driving	Ovarian cancer (CCO)	24.3102	25	0.5	24.3102	26	0.56	-6.95104	0.000122029	1	0.00189816	0.000574844	TRUE	<0.001	1e-06
Driving	Ovarian cancer (EO)	35.3241	25	0.08	35.3346	26	0.1	26.4177	-0.0032538	0.93	0.00189816	0.000840475	TRUE	0.004	1e-06
Driving	Breast cancer	55.8532	25	<0.001	56.203	26	<0.001	53.7391	0.00410136	0.7	0.00189816	0.000245869	TRUE	<0.001	1e-06
Driving	ER+ Breast cancer	55.4363	25	<0.001	56.4355	26	<0.001	53.9297	0.00827855	0.51	0.00189816	0.000324589	TRUE	<0.001	1e-06
Driving	ER- Breast cancer	35.7723	25	0.08	39.506	26	0.04	34.1871	0.0246968	0.12	0.00189816	0.000317751	TRUE	<0.001	1e-06
Driving	Ovarian cancer (LGS+LMPS)	17.0009	25	0.88	19.4885	26	0.82	-33.4122	0.0497492	0.13	0.00189816	0.000477224	TRUE	<0.001	1e-06
Driving	Ovarian cancer (MO)	23.0777	25	0.57	23.0972	26	0.63	-12.5678	-0.00463979	0.89	0.00189816	0.000531146	TRUE	<0.001	1e-06
Driving	Pancreatic cancer	6.92372	11	0.81	6.93149	12	0.86	-73.123	0.00781298	0.93	0.000982636	0.00181969	FALSE	0.49	1e-06
Driving	Prostate cancer	32.9119	27	0.2	34.4759	28	0.19	18.7839	0.0109158	0.27	0.00204957	0.000253423	TRUE	<0.001	1e-06
Driving	Oral cavity and pharyngeal cancer	27.3044	23	0.24	27.8978	24	0.26	13.9718	0.0373939	0.49	0.00192086	0.00532743	FALSE	0.03	1e-06
Driving	Cervical cancer	10.1298	23	0.99	11.8408	24	0.98	-102.688	0.000296932	0.2	0.00178466	2.59916e-05	TRUE	<0.001	1e-06
Driving	Melanoma	32.8974	27	0.2	32.9247	28	0.24	14.9575	-3.77177e-05	0.88	0.00204957	9.46659e-05	TRUE	<0.001	1e-06
Driving	Bladder cancer	21.9145	15	0.11	22.2728	16	0.13	28.1636	-0.000177232	0.63	0.00119938	5.08347e-05	TRUE	<0.001	1e-06
Driving	Glioma	6.41277	6	0.38	7.47489	7	0.38	6.35309	-0.0891857	0.36	0.000549857	0.00129748	FALSE	0.31	1e-06
Driving	Thyroid cancer	12.3348	9	0.2	12.511	10	0.25	20.0706	0.0714886	0.73	0.000793415	0.0105461	FALSE	0.01	1e-06
Driving	Colon cancer	32.2415	27	0.22	32.6101	28	0.25	14.137	-0.000123261	0.58	0.00204957	9.09068e-05	TRUE	<0.001	1e-06

## Sheet: eTable 5
eTable 5. Significant instrument variable outliers of leisure sedentary behaviors that were excluded in the MR-PRESSO analyses
(ALLELE1 stands for effect allele, ALLELE0 for other allele, EAF for effect allele frequency, exp for exposure, out for outcomes, P-value exp/out for the P-value of the SNPs in the GWAS of corresponding traits, RSSobs for observed residual sum of squares. SNPs at different P value cut-off (P < 5E-08, < 1E-07, < 1E-06) were included.)
Exposure	Outcome	SNP	RSSobs	CHROM	POS	ALLELE1	ALLELE0	EAF exp	beta exp	se exp	P-value exp	Samplesize exp	EAF out	beta out	se out	P-value out	Samplesize out	P-value cut -off
Television	Breast cancer	rs11714337	0.000647015	3	71582521	G	A	0.569041	0.0144017	0.00218888	4.7e-11	400364	0.5807	0.0278	0.0063	1.06601e-05	228951	5e-08
Television	Breast cancer	rs1243182	0.00248036	10	21916728	C	T	0.689639	-0.0185916	0.00234162	2e-15	400364	0.6756	-0.0526	0.0066	2.2269e-15	228951	5e-08
Television	Breast cancer	rs12541615	0.00101871	8	118870151	T	C	0.817478	-0.0175199	0.00280013	3.9e-10	400364	0.8062	0.0287	0.0084	0.000622702	228951	5e-08
Television	Breast cancer (ER-)	rs1156541	0.0028637	18	39952989	C	T	0.222974	0.0144511	0.0026009	2.8e-08	400364	0.2319	-0.0494	0.0136	0.000277498	127442	5e-08
Television	Breast cancer (ER-)	rs870151	0.00160734	9	92230747	T	A	0.527632	-0.0156288	0.00218652	8.8e-13	400364	0.5297	0.0356	0.0113	0.00159001	127442	5e-08
Television	Breast cancer (ER+)	rs11714337	0.00117706	3	71582521	G	A	0.569041	0.0144017	0.00218888	4.7e-11	400364	0.5814	0.0366	0.0075	1.20301e-06	175475	5e-08
Television	Breast cancer (ER+)	rs1243182	0.00389843	10	21916728	C	T	0.689639	-0.0185916	0.00234162	2e-15	400364	0.6752	-0.0651	0.0079	2.113e-16	175475	5e-08
Television	Breast cancer (ER+)	rs12541615	0.00181899	8	118870151	T	C	0.817478	-0.0175199	0.00280013	3.9e-10	400364	0.8055	0.0394	0.01	8.501e-05	175475	5e-08
Television	Ovarian cancer (HGS)	rs11810109	0.00414145	1	44186812	A	T	0.701438	0.0162518	0.00235696	5.4e-12	400364	0.696	0.06429	0.01728	0.0001952	53978	5e-08
Television	Ovarian cancer (HGS)	rs1243182	0.00567914	10	21916728	C	T	0.689639	-0.0185916	0.00234162	2e-15	400364	0.6796	-0.07508	0.01663	6.46205e-06	53978	5e-08
Television	Ovarian cancer	rs1243182	0.00490244	10	21916728	C	T	0.689639	-0.0185916	0.00234162	2e-15	400364	0.6796	-0.07005	0.01401	5.69902e-07	66450	5e-08
Television	Prostate cancer	rs3796386	0.000819811	3	49899795	G	A	0.571888	-0.0261712	0.0021795	3.2e-33	400364	0.5966	-0.0265	0.0081	0.00107399	140254	5e-08
Television	Prostate cancer	rs4845364	0.00113226	1	154141908	A	G	0.495003	-0.0153008	0.00215604	1.3e-12	400364	0.4857	-0.0325	0.008	4.45102e-05	140254	5e-08
Television	Prostate cancer	rs6141814	0.00115334	20	31368960	C	A	0.613455	-0.0135023	0.00222588	1.3e-09	400364	0.6167	0.0346	0.0083	2.733e-05	140254	5e-08
Driving	Ovarian cancer (EO)	rs10186876	0.0123886	2	44241155	A	G	0.360301	0.0144048	0.00233801	7.2e-10	397315	0.3809	-0.08128	0.03009	0.00690908	43751	5e-08
Driving	Ovarian cancer (EO)	rs1198575	0.0140788	1	98562260	T	C	0.193184	0.0189685	0.00282745	2e-11	397315	0.1945	0.08608	0.03675	0.0191699	43751	5e-08
Computer	Ovarian cancer (LGS+LMPS)	rs10246289	0.0224746	7	115544763	A	G	0.113396	0.0192722	0.00341707	1.7e-08	400364	0.1055	0.1528	0.04401	0.000516904	43907	5e-08
Computer	Breast cancer (ER+)	rs11708955	0.000680157	3	49540114	T	C	0.694765	-0.0157497	0.00238749	4.2e-11	397641	0.6833	0.025	0.0081	0.00196499	175475	5e-08
Computer	Breast cancer (ER+)	rs162894	0.00089066	5	131611872	T	G	0.332139	0.0133847	0.00234032	1.1e-08	397641	0.3485	-0.0289	0.0078	0.0001948	175475	5e-08
Computer	Breast cancer (ER+)	rs4702	0.00118019	15	91426560	G	A	0.443547	0.0121782	0.00221469	3.8e-08	397641	0.4436	0.0341	0.0074	3.97201e-06	175475	5e-08
Computer	Breast cancer (ER+)	rs66643547	0.000617363	17	79375315	C	T	0.647284	-0.0153853	0.00231818	3.2e-11	397641	0.6419	0.0239	0.0086	0.00562497	175475	5e-08
Computer	Prostate cancer	rs11708955	0.000858841	3	49540114	T	C	0.694765	-0.0157497	0.00238749	4.2e-11	397641	0.6775	0.0273	0.0086	0.00149899	140254	5e-08
Television	Bladder cancer	rs2717559	3.0744e-07	8	143882420	A	G	0.55928	0.0124298	0.00219436	1.5e-08	400364	0.558782	-0.0005564	0.000102853	6.29999e-08	462933	5e-08
Television	Breast cancer	rs11714337	0.000642825	3	71582521	G	A	0.569041	0.0144017	0.00218888	4.7e-11	400364	0.5807	0.0278	0.0063	1.06601e-05	228951	1e-07
Television	Breast cancer	rs1243182	0.00246693	10	21916728	C	T	0.689639	-0.0185916	0.00234162	2e-15	400364	0.6756	-0.0526	0.0066	2.2269e-15	228951	1e-07
Television	Breast cancer	rs12541615	0.0010227	8	118870151	T	C	0.817478	-0.0175199	0.00280013	3.9e-10	400364	0.8062	0.0287	0.0084	0.000622702	228951	1e-07
Television	Breast cancer	rs1495203	0.000934638	8	34067803	G	A	0.139457	-0.0169157	0.00312644	6.3e-08	400364	0.1561	-0.0335	0.0093	0.000297098	228951	1e-07
Television	Endometrial cancer (Endometrioid histology)	rs13187320	0.00413385	5	141206648	T	C	0.704243	0.0129506	0.00236388	4.3e-08	400364	0.714916	-0.0608584	0.0197413	0.00205069	54884	1e-07
Television	Endometrial cancer (Endometrioid histology)	rs6850494	0.00333385	4	82291771	A	C	0.615571	-0.0143297	0.00222236	1.1e-10	400364	0.609171	0.0539052	0.0184923	0.0035568	54884	1e-07
Television	Breast cancer (ER-)	rs1156541	0.00289394	18	39952989	C	T	0.222974	0.0144511	0.0026009	2.8e-08	400364	0.2319	-0.0494	0.0136	0.000277498	127442	1e-07
Television	Breast cancer (ER-)	rs870151	0.00163155	9	92230747	T	A	0.527632	-0.0156288	0.00218652	8.8e-13	400364	0.5297	0.0356	0.0113	0.00159001	127442	1e-07
Television	Breast cancer (ER+)	rs11714337	0.00117419	3	71582521	G	A	0.569041	0.0144017	0.00218888	4.7e-11	400364	0.5814	0.0366	0.0075	1.20301e-06	175475	1e-07
Television	Breast cancer (ER+)	rs1243182	0.00388758	10	21916728	C	T	0.689639	-0.0185916	0.00234162	2e-15	400364	0.6752	-0.0651	0.0079	2.113e-16	175475	1e-07
Television	Breast cancer (ER+)	rs12541615	0.00181898	8	118870151	T	C	0.817478	-0.0175199	0.00280013	3.9e-10	400364	0.8055	0.0394	0.01	8.501e-05	175475	1e-07
Television	Ovarian cancer (HGS)	rs11810109	0.00396134	1	44186812	A	T	0.701438	0.0162518	0.00235696	5.4e-12	400364	0.696	0.06429	0.01728	0.0001952	53978	1e-07
Television	Ovarian cancer (HGS)	rs1243182	0.00543383	10	21916728	C	T	0.689639	-0.0185916	0.00234162	2e-15	400364	0.6796	-0.07508	0.01663	6.46205e-06	53978	1e-07
Television	Ovarian cancer	rs1243182	0.00475935	10	21916728	C	T	0.689639	-0.0185916	0.00234162	2e-15	400364	0.6796	-0.07005	0.01401	5.69902e-07	66450	1e-07
Television	Prostate cancer	rs11629120	0.000648835	14	23458457	T	C	0.586191	-0.0126288	0.00220791	1.1e-08	400364	0.5881	-0.0244	0.008	0.00245098	140254	1e-07
Television	Prostate cancer	rs4845364	0.0011477	1	154141908	A	G	0.495003	-0.0153008	0.00215604	1.3e-12	400364	0.4857	-0.0325	0.008	4.45102e-05	140254	1e-07
Television	Prostate cancer	rs6141814	0.0011368	20	31368960	C	A	0.613455	-0.0135023	0.00222588	1.3e-09	400364	0.6167	0.0346	0.0083	2.733e-05	140254	1e-07
Television	Prostate cancer	rs76246107	0.00289333	19	50121274	G	A	0.919263	-0.0219963	0.00407939	7e-08	400364	0.8915	0.0553	0.0159	0.000504197	140254	1e-07
Television	Bladder cancer	rs2717559	3.09833e-07	8	143882420	A	G	0.55928	0.0124298	0.00219436	1.5e-08	400364	0.558782	-0.0005564	0.000102853	6.29999e-08	462933	1e-07
Driving	Ovarian cancer (EO)	rs10186876	0.014039	2	44241155	A	G	0.360301	0.0144048	0.00233801	7.2e-10	397315	0.3809	-0.08128	0.03009	0.00690908	43751	1e-07
Driving	Ovarian cancer (HGS)	rs1198575	0.00362394	1	98562260	T	C	0.193184	0.0189685	0.00282745	2e-11	397315	0.1945	-0.03633	0.02062	0.0780297	53978	1e-07
Driving	Ovarian cancer	rs10186876	0.00157995	2	44241155	A	G	0.360301	0.0144048	0.00233801	7.2e-10	397315	0.3809	-0.03042	0.01383	0.0278503	66450	1e-07
Computer	Breast cancer	rs11708955	0.000614525	3	49540114	T	C	0.694765	-0.0157497	0.00238749	4.2e-11	397641	0.6841	0.0251	0.0067	0.0002037	228951	1e-07
Computer	Breast cancer	rs162894	0.000629861	5	131611872	T	G	0.332139	0.0133847	0.00234032	1.1e-08	397641	0.3473	-0.0254	0.0065	9.96208e-05	228951	1e-07
Computer	Breast cancer	rs4702	0.00102655	15	91426560	G	A	0.443547	0.0121782	0.00221469	3.8e-08	397641	0.4433	0.0309	0.0062	6.43695e-07	228951	1e-07
Computer	Breast cancer (ER-)	rs11708955	0.00260793	3	49540114	T	C	0.694765	-0.0157497	0.00238749	4.2e-11	397641	0.6835	0.055	0.0125	1.09199e-05	127442	1e-07
Computer	Breast cancer (ER-)	rs11708955	0.00260793	3	49540114	T	C	0.694765	-0.0157497	0.00238749	4.2e-11	397641	0.6835	0.055	0.0125	1.09199e-05	127442	1e-07
Television	Breast cancer	rs11714337	0.000687834	3	71582521	G	A	0.569041	0.0144017	0.00218888	4.7e-11	400364	0.5807	0.0278	0.0063	1.06601e-05	228951	1e-06
Television	Breast cancer	rs1243182	0.00257317	10	21916728	C	T	0.689639	-0.0185916	0.00234162	2e-15	400364	0.6756	-0.0526	0.0066	2.2269e-15	228951	1e-06
Television	Breast cancer	rs6835324	0.00120949	4	77117309	G	A	0.85054	-0.0155605	0.0030349	2.9e-07	400364	0.8479	0.0329	0.0089	0.000227997	228951	1e-06
Television	Breast cancer	rs7658539	0.000662377	4	106152877	C	A	0.4525	-0.0110411	0.0021709	3.7e-07	400364	0.4764	0.0244	0.0062	8.00203e-05	228951	1e-06
Television	Endometrial cancer	rs13187320	0.00314163	5	141206648	T	C	0.704243	0.0129506	0.00236388	4.3e-08	400364	0.714916	-0.0524452	0.0168181	0.00181853	121885	1e-06
Television	Breast cancer (ER-)	rs1156541	0.00284065	18	39952989	C	T	0.222974	0.0144511	0.0026009	2.8e-08	400364	0.2319	-0.0494	0.0136	0.000277498	127442	1e-06
Television	Breast cancer (ER-)	rs6450476	0.00185444	5	57771087	A	G	0.296521	0.0120324	0.00237123	3.9e-07	400364	0.2931	0.0461	0.0125	0.0002146	127442	1e-06
Television	Breast cancer (ER-)	rs870151	0.00158732	9	92230747	T	A	0.527632	-0.0156288	0.00218652	8.8e-13	400364	0.5297	0.0356	0.0113	0.00159001	127442	1e-06
Television	Breast cancer (ER+)	rs11714337	0.00125372	3	71582521	G	A	0.569041	0.0144017	0.00218888	4.7e-11	400364	0.5814	0.0366	0.0075	1.20301e-06	175475	1e-06
Television	Breast cancer (ER+)	rs1243182	0.00406341	10	21916728	C	T	0.689639	-0.0185916	0.00234162	2e-15	400364	0.6752	-0.0651	0.0079	2.113e-16	175475	1e-06
Television	Breast cancer (ER+)	rs12541615	0.00169201	8	118870151	T	C	0.817478	-0.0175199	0.00280013	3.9e-10	400364	0.8055	0.0394	0.01	8.501e-05	175475	1e-06
Television	Breast cancer (ER+)	rs34624793	0.00178402	2	144916804	T	C	0.862852	-0.0160424	0.00313215	3e-07	400364	0.8721	0.0407	0.0129	0.001583	175475	1e-06
Television	Breast cancer (ER+)	rs6835324	0.00188528	4	77117309	G	A	0.85054	-0.0155605	0.0030349	2.9e-07	400364	0.8477	0.0419	0.0107	8.79205e-05	175475	1e-06
Television	Breast cancer (ER+)	rs7658539	0.000978619	4	106152877	C	A	0.4525	-0.0110411	0.0021709	3.7e-07	400364	0.4778	0.0302	0.0074	4.20504e-05	175475	1e-06
Television	Breast cancer (ER+)	rs78226650	0.00445336	2	59153054	A	T	0.953152	0.0262336	0.00516872	3.9e-07	400364	0.9548	-0.0642	0.0191	0.000787698	175475	1e-06
Television	Ovarian cancer (HGS)	rs11810109	0.00387198	1	44186812	A	T	0.701438	0.0162518	0.00235696	5.4e-12	400364	0.696	0.06429	0.01728	0.0001952	53978	1e-06
Television	Ovarian cancer (HGS)	rs1243182	0.00530574	10	21916728	C	T	0.689639	-0.0185916	0.00234162	2e-15	400364	0.6796	-0.07508	0.01663	6.46205e-06	53978	1e-06
Television	Ovarian cancer	rs1243182	0.00464212	10	21916728	C	T	0.689639	-0.0185916	0.00234162	2e-15	400364	0.6796	-0.07005	0.01401	5.69902e-07	66450	1e-06
Television	Prostate cancer	rs12883788	0.00105786	14	33303540	C	T	0.540757	-0.0109031	0.00217727	5.5e-07	400364	0.5419	0.0332	0.0082	4.82703e-05	140254	1e-06
Television	Prostate cancer	rs3796386	0.000819295	3	49899795	G	A	0.571888	-0.0261712	0.0021795	3.2e-33	400364	0.5966	-0.0265	0.0081	0.00107399	140254	1e-06
Television	Prostate cancer	rs4845364	0.00113449	1	154141908	A	G	0.495003	-0.0153008	0.00215604	1.3e-12	400364	0.4857	-0.0325	0.008	4.45102e-05	140254	1e-06
Television	Prostate cancer	rs6141814	0.00114141	20	31368960	C	A	0.613455	-0.0135023	0.00222588	1.3e-09	400364	0.6167	0.0346	0.0083	2.733e-05	140254	1e-06
Television	Prostate cancer	rs7639565	0.00704656	3	113277105	C	T	0.580199	-0.0107386	0.00219005	9.4e-07	400364	0.5633	0.0845	0.008	3.95185e-26	140254	1e-06
Television	Prostate cancer	rs7658539	0.00653388	4	106152877	C	A	0.4525	-0.0110411	0.0021709	3.7e-07	400364	0.4789	-0.0799	0.0079	5.97861e-24	140254	1e-06
Television	Thyroid cancer	rs2196777	0.0864816	5	152511495	G	C	0.582323	0.0115055	0.0021912	1.5e-07	400364	0.5873	-0.291176	0.08517	0.000630101	1187	1e-06
Television	Thyroid cancer	rs3594	0.42044	8	30535660	C	A	0.622668	-0.0118982	0.00224238	1.1e-07	400364	0.6708	0.644167	0.08906	3.47136e-13	1187	1e-06
Driving	Breast cancer	rs10186876	0.000444428	2	44241155	A	G	0.360301	0.0144048	0.00233801	7.2e-10	397315	0.3764	-0.0194	0.0065	0.00303697	228951	1e-06
Driving	Breast cancer (ER+)	rs11264313	0.000770806	1	155076505	A	G	0.486899	-0.0116395	0.00222759	1.7e-07	397315	0.4955	-0.0257	0.0074	0.000503199	175475	1e-06
Driving	Breast cancer (ER+)	rs72761109	0.000857483	5	71506529	C	T	0.68804	0.0127145	0.0024046	1.2e-07	397315	0.7054	0.0271	0.0082	0.0009342	175475	1e-06
Computer	Breast cancer	rs10828248	0.00320864	10	21824619	A	G	0.657305	-0.0115738	0.002317	5.9e-07	397641	0.6426	-0.0563	0.0065	3.55304e-18	228951	1e-06
Computer	Breast cancer	rs11708955	0.000651055	3	49540114	T	C	0.694765	-0.0157497	0.00238749	4.2e-11	397641	0.6841	0.0251	0.0067	0.0002037	228951	1e-06
Computer	Breast cancer	rs162894	0.000661966	5	131611872	T	G	0.332139	0.0133847	0.00234032	1.1e-08	397641	0.3473	-0.0254	0.0065	9.96208e-05	228951	1e-06
Computer	Breast cancer	rs4702	0.00096749	15	91426560	G	A	0.443547	0.0121782	0.00221469	3.8e-08	397641	0.4433	0.0309	0.0062	6.43695e-07	228951	1e-06
Computer	Breast cancer	rs6440008	0.00176622	3	141154542	T	C	0.613845	-0.011315	0.00227645	6.7e-07	397641	0.6207	-0.0418	0.0065	9.80393e-11	228951	1e-06
Computer	Endometrial cancer	rs561660368	0.00360597	17	48791977	C	A	0.555919	0.0120627	0.00229138	1.4e-07	397641	0.550333	-0.0601431	0.0168994	0.000372426	121885	1e-06
Computer	Endometrial cancer	rs561660368	0.00360597	17	48791977	C	A	0.555919	0.0120627	0.00229138	1.4e-07	397641	0.550333	-0.0601431	0.0168994	0.000372426	121885	1e-06
Computer	Breast cancer (ER+)	rs10828248	0.00525751	10	21824619	A	G	0.657305	-0.0115738	0.002317	5.9e-07	397641	0.6422	-0.0726	0.0077	7.22271e-21	175475	1e-06
Computer	Breast cancer (ER+)	rs162894	0.000894826	5	131611872	T	G	0.332139	0.0133847	0.00234032	1.1e-08	397641	0.3485	-0.0289	0.0078	0.0001948	175475	1e-06
Computer	Breast cancer (ER+)	rs4702	0.00113831	15	91426560	G	A	0.443547	0.0121782	0.00221469	3.8e-08	397641	0.4436	0.0341	0.0074	3.97201e-06	175475	1e-06
Computer	Breast cancer (ER+)	rs6440008	0.00208937	3	141154542	T	C	0.613845	-0.011315	0.00227645	6.7e-07	397641	0.6211	-0.046	0.0077	2.21702e-09	175475	1e-06
Computer	Ovarian cancer (HGS)	rs10828248	0.00814947	10	21824619	A	G	0.657305	-0.0115738	0.002317	5.9e-07	397641	0.6466	-0.0902	0.01623	2.77901e-08	53978	1e-06
Computer	Ovarian cancer	rs10828248	0.0068694	10	21824619	A	G	0.657305	-0.0115738	0.002317	5.9e-07	397641	0.6466	-0.08283	0.01366	1.339e-09	66450	1e-06
Computer	Prostate cancer	rs11708955	0.00080218	3	49540114	T	C	0.694765	-0.0157497	0.00238749	4.2e-11	397641	0.6775	0.0273	0.0086	0.00149899	140254	1e-06
Computer	Prostate cancer	rs60950793	0.000767639	19	31844549	T	C	0.608836	0.012052	0.00229988	1.6e-07	397641	0.601	0.028	0.0083	0.000789405	140254	1e-06
Computer	Prostate cancer	rs6440008	0.00161646	3	141154542	T	C	0.613845	-0.011315	0.00227645	6.7e-07	397641	0.6172	-0.0404	0.0082	9.3319e-07	140254	1e-06

## Sheet: eTable 6
eTable 6. Results from MR-PRESSO analyses and outlier-corrected analyses
(SNPs at different P-value cut-off (P < 5E−08, < 1E−07, < 1E−06) were included.)
Exposure	Outcome	Method	Beta	SE	P-value	Lower 95%CI	Upper 95%CI	OR	Lower 95%CI of OR	Upper 95%CI of OR	P-value cutoff
Television	Breast cancer	MR PRESSO (raw)	0.174615	0.0495468	<0.001	0.077503	0.271726	1.19079	1.08059	1.31223	5e-08
Television	Breast cancer	MR PRESSO (outlier-corrected)	0.148665	0.0444692	<0.001	0.0615053	0.235825	1.16028	1.06344	1.26595	5e-08
Television	Cervical cancer	MR PRESSO (raw)	0.00293143	0.000805381	<0.001	0.00135288	0.00450997	1.00294	1.00135	1.00452	5e-08
Television	Cervical cancer	MR PRESSO (outlier-corrected)	NA	NA	NA	NA	NA	NA	NA	NA	5e-08
Television	Ovarian cancer (CCO)	MR PRESSO (raw)	0.00722371	0.221818	0.97	-0.42754	0.441987	1.00725	0.652111	1.5558	5e-08
Television	Ovarian cancer (CCO)	MR PRESSO (outlier-corrected)	NA	NA	NA	NA	NA	NA	NA	NA	5e-08
Television	Endometrial cancer	MR PRESSO (raw)	0.23419	0.0938049	0.01	0.0503325	0.418048	1.26388	1.05162	1.51899	5e-08
Television	Endometrial cancer	MR PRESSO (outlier-corrected)	NA	NA	NA	NA	NA	NA	NA	NA	5e-08
Television	Endometrial cancer (Endometrioid histology)	MR PRESSO (raw)	0.235191	0.110751	0.03	0.0181187	0.452264	1.26515	1.01828	1.57187	5e-08
Television	Endometrial cancer (Endometrioid histology)	MR PRESSO (outlier-corrected)	NA	NA	NA	NA	NA	NA	NA	NA	5e-08
Television	Endometrial cancer (Non-endometrioid histology)	MR PRESSO (raw)	0.134002	0.232323	0.56	-0.321352	0.589355	1.14339	0.725168	1.80283	5e-08
Television	Endometrial cancer (Non-endometrioid histology)	MR PRESSO (outlier-corrected)	NA	NA	NA	NA	NA	NA	NA	NA	5e-08
Television	Ovarian cancer (EO)	MR PRESSO (raw)	-0.0782007	0.163077	0.63	-0.397832	0.241431	0.924779	0.671775	1.27307	5e-08
Television	Ovarian cancer (EO)	MR PRESSO (outlier-corrected)	NA	NA	NA	NA	NA	NA	NA	NA	5e-08
Television	Breast cancer (ER-)	MR PRESSO (raw)	0.268875	0.0803253	<0.001	0.111437	0.426312	1.30849	1.11788	1.5316	5e-08
Television	Breast cancer (ER-)	MR PRESSO (outlier-corrected)	0.291035	0.0767987	<0.001	0.140509	0.44156	1.33781	1.15086	1.55513	5e-08
Television	Breast cancer (ER+)	MR PRESSO (raw)	0.173369	0.0577634	0.003	0.0601527	0.286585	1.1893	1.062	1.33187	5e-08
Television	Breast cancer (ER+)	MR PRESSO (outlier-corrected)	0.140732	0.0503263	0.005	0.0420925	0.239372	1.15112	1.04299	1.27045	5e-08
Television	Ovarian cancer (HGS)	MR PRESSO (raw)	0.0209699	0.0915728	0.82	-0.158513	0.200453	1.02119	0.853412	1.22196	5e-08
Television	Ovarian cancer (HGS)	MR PRESSO (outlier-corrected)	-0.0404344	0.0853085	0.64	-0.207639	0.12677	0.960372	0.8125	1.13516	5e-08
Television	Cancer of liver and intrahepatic bile ducts	MR PRESSO (raw)	0.398363	0.39891	0.32	-0.383501	1.18023	1.48938	0.681471	3.25511	5e-08
Television	Cancer of liver and intrahepatic bile ducts	MR PRESSO (outlier-corrected)	NA	NA	NA	NA	NA	NA	NA	NA	5e-08
Television	Cancer of oesophagus	MR PRESSO (raw)	0.452865	0.507886	0.37	-0.54259	1.44832	1.57281	0.581241	4.25596	5e-08
Television	Cancer of oesophagus	MR PRESSO (outlier-corrected)	NA	NA	NA	NA	NA	NA	NA	NA	5e-08
Television	Cancer of urinary organs	MR PRESSO (raw)	0.0849736	0.175373	0.63	-0.258758	0.428705	1.08869	0.77201	1.53527	5e-08
Television	Cancer of urinary organs	MR PRESSO (outlier-corrected)	NA	NA	NA	NA	NA	NA	NA	NA	5e-08
Television	Ovarian cancer (MO)	MR PRESSO (raw)	0.108338	0.161275	0.5	-0.20776	0.424437	1.11442	0.812402	1.52873	5e-08
Television	Ovarian cancer (MO)	MR PRESSO (outlier-corrected)	NA	NA	NA	NA	NA	NA	NA	NA	5e-08
Television	Oral cavity and pharyngeal cancer	MR PRESSO (raw)	0.491143	0.24186	0.04	0.0170984	0.965189	1.63418	1.01725	2.62528	5e-08
Television	Oral cavity and pharyngeal cancer	MR PRESSO (outlier-corrected)	NA	NA	NA	NA	NA	NA	NA	NA	5e-08
Television	Ovarian cancer	MR PRESSO (raw)	0.0351071	0.0781742	0.65	-0.118114	0.188328	1.03573	0.888594	1.20723	5e-08
Television	Ovarian cancer	MR PRESSO (outlier-corrected)	0.00175264	0.0743334	0.98	-0.143941	0.147446	1.00175	0.865939	1.15887	5e-08
Television	Pancreatic cancer	MR PRESSO (raw)	-0.192029	0.353709	0.59	-0.885298	0.50124	0.825283	0.412591	1.65077	5e-08
Television	Pancreatic cancer	MR PRESSO (outlier-corrected)	NA	NA	NA	NA	NA	NA	NA	NA	5e-08
Television	Prostate cancer	MR PRESSO (raw)	-0.0599038	0.0565287	0.29	-0.1707	0.0508925	0.941855	0.843074	1.05221	5e-08
Television	Prostate cancer	MR PRESSO (outlier-corrected)	-0.0844068	0.0535773	0.12	-0.189418	0.0206047	0.919057	0.82744	1.02082	5e-08
Television	Ovarian cancer (LGS+LMPS)	MR PRESSO (raw)	0.395593	0.167441	0.02	0.0674084	0.723779	1.48527	1.06973	2.06221	5e-08
Television	Ovarian cancer (LGS+LMPS)	MR PRESSO (outlier-corrected)	NA	NA	NA	NA	NA	NA	NA	NA	5e-08
Television	Glioma	MR PRESSO (raw)	-0.354384	0.417037	0.398437	-1.17178	0.463009	0.701606	0.309816	1.58885	5e-08
Television	Glioma	MR PRESSO (outlier-corrected)	NA	NA	NA	NA	NA	NA	NA	NA	5e-08
Television	Thyroid cancer	MR PRESSO (raw)	0.673548	0.603653	0.266902	-0.509612	1.85671	1.96118	0.600728	6.40262	5e-08
Television	Thyroid cancer	MR PRESSO (outlier-corrected)	NA	NA	NA	NA	NA	NA	NA	NA	5e-08
Television	Melanoma	MR PRESSO (raw)	-0.00240928	0.00115646	0.0385535	-0.00467595	-0.000142612	0.997594	0.995335	0.999857	5e-08
Television	Melanoma	MR PRESSO (outlier-corrected)	NA	NA	NA	NA	NA	NA	NA	NA	5e-08
Television	Bladder cancer	MR PRESSO (raw)	-0.000489109	0.000820346	0.552401	-0.00209699	0.00111877	0.999511	0.997905	1.00112	5e-08
Television	Bladder cancer	MR PRESSO (outlier-corrected)	-0.000155087	0.00072899	0.831974	-0.00158391	0.00127373	0.999845	0.998417	1.00127	5e-08
Television	Colon cancer	MR PRESSO (raw)	0.000288559	0.00108395	0.790353	-0.00183598	0.0024131	1.00029	0.998166	1.00242	5e-08
Television	Colon cancer	MR PRESSO (outlier-corrected)	NA	NA	NA	NA	NA	NA	NA	NA	5e-08
Driving	Breast cancer	MR PRESSO (raw)	-0.354605	0.455228	0.44	-1.24685	0.537641	0.70145	0.287408	1.71196	5e-08
Driving	Breast cancer	MR PRESSO (outlier-corrected)	NA	NA	NA	NA	NA	NA	NA	NA	5e-08
Driving	Cervical cancer	MR PRESSO (raw)	-0.00544267	0.0031653	0.09	-0.0116467	0.000761321	0.994572	0.988421	1.00076	5e-08
Driving	Cervical cancer	MR PRESSO (outlier-corrected)	NA	NA	NA	NA	NA	NA	NA	NA	5e-08
Driving	Ovarian cancer (CCO)	MR PRESSO (raw)	0.619178	2.51904	0.81	-4.31813	5.55649	1.8574	0.0133248	258.912	5e-08
Driving	Ovarian cancer (CCO)	MR PRESSO (outlier-corrected)	NA	NA	NA	NA	NA	NA	NA	NA	5e-08
Driving	Endometrial cancer	MR PRESSO (raw)	-0.435205	0.755359	0.56	-1.91571	1.0453	0.647132	0.147237	2.84425	5e-08
Driving	Endometrial cancer	MR PRESSO (outlier-corrected)	NA	NA	NA	NA	NA	NA	NA	NA	5e-08
Driving	Endometrial cancer (Endometrioid histology)	MR PRESSO (raw)	-0.247114	0.543009	0.65	-1.31141	0.817183	0.781052	0.269439	2.26411	5e-08
Driving	Endometrial cancer (Endometrioid histology)	MR PRESSO (outlier-corrected)	NA	NA	NA	NA	NA	NA	NA	NA	5e-08
Driving	Endometrial cancer (Non-endometrioid histology)	MR PRESSO (raw)	-0.393557	0.977535	0.69	-2.30953	1.52241	0.674653	0.0993084	4.58326	5e-08
Driving	Endometrial cancer (Non-endometrioid histology)	MR PRESSO (outlier-corrected)	NA	NA	NA	NA	NA	NA	NA	NA	5e-08
Driving	Ovarian cancer (EO)	MR PRESSO (raw)	0.125823	2.38652	0.96	-4.55176	4.8034	1.13408	0.0105487	121.924	5e-08
Driving	Ovarian cancer (EO)	MR PRESSO (outlier-corrected)	0.484413	1.04316	0.64	-1.56017	2.529	1.62322	0.2101	12.541	5e-08
Driving	Breast cancer (ER-)	MR PRESSO (raw)	-0.107105	0.682838	0.88	-1.44547	1.23126	0.898431	0.235636	3.42554	5e-08
Driving	Breast cancer (ER-)	MR PRESSO (outlier-corrected)	NA	NA	NA	NA	NA	NA	NA	NA	5e-08
Driving	Breast cancer (ER+)	MR PRESSO (raw)	-0.536048	0.497104	0.28	-1.51037	0.438276	0.585056	0.220828	1.55003	5e-08
Driving	Breast cancer (ER+)	MR PRESSO (outlier-corrected)	NA	NA	NA	NA	NA	NA	NA	NA	5e-08
Driving	Ovarian cancer (HGS)	MR PRESSO (raw)	-0.101642	0.917538	0.91	-1.90002	1.69673	0.903353	0.149566	5.45609	5e-08
Driving	Ovarian cancer (HGS)	MR PRESSO (outlier-corrected)	NA	NA	NA	NA	NA	NA	NA	NA	5e-08
Driving	Cancer of liver and intrahepatic bile ducts	MR PRESSO (raw)	1.24616	3.53303	0.72	-5.67858	8.17091	3.47697	0.00341841	3536.55	5e-08
Driving	Cancer of liver and intrahepatic bile ducts	MR PRESSO (outlier-corrected)	NA	NA	NA	NA	NA	NA	NA	NA	5e-08
Driving	Cancer of oesophagus	MR PRESSO (raw)	3.43305	1.89818	0.07	-0.287377	7.15349	30.9711	0.750229	1278.55	5e-08
Driving	Cancer of oesophagus	MR PRESSO (outlier-corrected)	NA	NA	NA	NA	NA	NA	NA	NA	5e-08
Driving	Cancer of urinary organs	MR PRESSO (raw)	0.413425	0.506569	0.41	-0.57945	1.4063	1.51199	0.560207	4.08083	5e-08
Driving	Cancer of urinary organs	MR PRESSO (outlier-corrected)	NA	NA	NA	NA	NA	NA	NA	NA	5e-08
Driving	Ovarian cancer (MO)	MR PRESSO (raw)	-0.660702	1.19776	0.58	-3.00831	1.68691	0.516489	0.049375	5.40275	5e-08
Driving	Ovarian cancer (MO)	MR PRESSO (outlier-corrected)	NA	NA	NA	NA	NA	NA	NA	NA	5e-08
Driving	Oral cavity and pharyngeal cancer	MR PRESSO (raw)	0.244653	1.76222	0.89	-3.20929	3.6986	1.27718	0.0403851	40.3907	5e-08
Driving	Oral cavity and pharyngeal cancer	MR PRESSO (outlier-corrected)	NA	NA	NA	NA	NA	NA	NA	NA	5e-08
Driving	Ovarian cancer	MR PRESSO (raw)	-0.338342	0.929073	0.72	-2.15932	1.48264	0.712951	0.115403	4.40456	5e-08
Driving	Ovarian cancer	MR PRESSO (outlier-corrected)	NA	NA	NA	NA	NA	NA	NA	NA	5e-08
Driving	Prostate cancer	MR PRESSO (raw)	0.323693	0.381414	0.4	-0.423877	1.07126	1.38222	0.654504	2.91907	5e-08
Driving	Prostate cancer	MR PRESSO (outlier-corrected)	NA	NA	NA	NA	NA	NA	NA	NA	5e-08
Driving	Ovarian cancer (LGS+LMPS)	MR PRESSO (raw)	-0.807495	1.50026	0.59	-3.748	2.13301	0.445974	0.0235649	8.44023	5e-08
Driving	Ovarian cancer (LGS+LMPS)	MR PRESSO (outlier-corrected)	NA	NA	NA	NA	NA	NA	NA	NA	5e-08
Driving	Melanoma	MR PRESSO (raw)	0.00276402	0.012633	0.837521	-0.0219966	0.0275247	1.00277	0.978244	1.02791	5e-08
Driving	Melanoma	MR PRESSO (outlier-corrected)	NA	NA	NA	NA	NA	NA	NA	NA	5e-08
Driving	Colon cancer	MR PRESSO (raw)	0.0131743	0.00499098	0.0576032	0.00339198	0.0229566	1.01326	1.0034	1.02322	5e-08
Driving	Colon cancer	MR PRESSO (outlier-corrected)	NA	NA	NA	NA	NA	NA	NA	NA	5e-08
Computer	Breast cancer	MR PRESSO (raw)	-0.0369453	0.113891	0.75	-0.260172	0.186282	0.963729	0.770919	1.20476	5e-08
Computer	Breast cancer	MR PRESSO (outlier-corrected)	-0.0340377	0.090588	0.71	-0.21159	0.143515	0.966535	0.809296	1.15432	5e-08
Computer	Cervical cancer	MR PRESSO (raw)	0.00197732	0.00164069	0.23	-0.00123844	0.00519308	1.00198	0.998762	1.00521	5e-08
Computer	Cervical cancer	MR PRESSO (outlier-corrected)	NA	NA	NA	NA	NA	NA	NA	NA	5e-08
Computer	Ovarian cancer (CCO)	MR PRESSO (raw)	-0.467097	0.448021	0.3	-1.34522	0.411024	0.626819	0.260483	1.50836	5e-08
Computer	Ovarian cancer (CCO)	MR PRESSO (outlier-corrected)	NA	NA	NA	NA	NA	NA	NA	NA	5e-08
Computer	Endometrial cancer	MR PRESSO (raw)	-0.066825	0.181726	0.71	-0.423007	0.289357	0.935359	0.655074	1.33557	5e-08
Computer	Endometrial cancer	MR PRESSO (outlier-corrected)	NA	NA	NA	NA	NA	NA	NA	NA	5e-08
Computer	Endometrial cancer (Endometrioid histology)	MR PRESSO (raw)	-0.14532	0.230413	0.53	-0.596929	0.306289	0.864745	0.5505	1.35837	5e-08
Computer	Endometrial cancer (Endometrioid histology)	MR PRESSO (outlier-corrected)	NA	NA	NA	NA	NA	NA	NA	NA	5e-08
Computer	Endometrial cancer (Non-endometrioid histology)	MR PRESSO (raw)	1.05966	0.382484	0.006	0.309988	1.80933	2.88538	1.36341	6.10633	5e-08
Computer	Endometrial cancer (Non-endometrioid histology)	MR PRESSO (outlier-corrected)	NA	NA	NA	NA	NA	NA	NA	NA	5e-08
Computer	Ovarian cancer (EO)	MR PRESSO (raw)	-0.536344	0.2702	0.05	-1.06594	-0.00675273	0.584883	0.344405	0.99327	5e-08
Computer	Ovarian cancer (EO)	MR PRESSO (outlier-corrected)	NA	NA	NA	NA	NA	NA	NA	NA	5e-08
Computer	Breast cancer (ER-)	MR PRESSO (raw)	-0.299244	0.141945	0.04	-0.577457	-0.0210324	0.741378	0.561324	0.979187	5e-08
Computer	Breast cancer (ER-)	MR PRESSO (outlier-corrected)	NA	NA	NA	NA	NA	NA	NA	NA	5e-08
Computer	Breast cancer (ER+)	MR PRESSO (raw)	0.028293	0.134618	0.83	-0.235557	0.292143	1.0287	0.79013	1.3393	5e-08
Computer	Breast cancer (ER+)	MR PRESSO (outlier-corrected)	0.0628221	0.116552	0.59	-0.165621	0.291265	1.06484	0.847368	1.33812	5e-08
Computer	Ovarian cancer (HGS)	MR PRESSO (raw)	-0.018947	0.174713	0.91	-0.361385	0.32349	0.981231	0.696711	1.38194	5e-08
Computer	Ovarian cancer (HGS)	MR PRESSO (outlier-corrected)	NA	NA	NA	NA	NA	NA	NA	NA	5e-08
Computer	Cancer of liver and intrahepatic bile ducts	MR PRESSO (raw)	-0.156286	0.984345	0.87	-2.0856	1.77303	0.855315	0.124232	5.88868	5e-08
Computer	Cancer of liver and intrahepatic bile ducts	MR PRESSO (outlier-corrected)	NA	NA	NA	NA	NA	NA	NA	NA	5e-08
Computer	Cancer of oesophagus	MR PRESSO (raw)	0.887211	0.888796	0.32	-0.854828	2.62925	2.42835	0.425356	13.8634	5e-08
Computer	Cancer of oesophagus	MR PRESSO (outlier-corrected)	NA	NA	NA	NA	NA	NA	NA	NA	5e-08
Computer	Cancer of urinary organs	MR PRESSO (raw)	-0.179196	0.358801	0.62	-0.882445	0.524053	0.835942	0.41377	1.68886	5e-08
Computer	Cancer of urinary organs	MR PRESSO (outlier-corrected)	NA	NA	NA	NA	NA	NA	NA	NA	5e-08
Computer	Ovarian cancer (MO)	MR PRESSO (raw)	0.0552227	0.311003	0.86	-0.554344	0.664789	1.05678	0.574449	1.94408	5e-08
Computer	Ovarian cancer (MO)	MR PRESSO (outlier-corrected)	NA	NA	NA	NA	NA	NA	NA	NA	5e-08
Computer	Oral cavity and pharyngeal cancer	MR PRESSO (raw)	-0.5305	0.478579	0.27	-1.46851	0.407514	0.588311	0.230267	1.50308	5e-08
Computer	Oral cavity and pharyngeal cancer	MR PRESSO (outlier-corrected)	NA	NA	NA	NA	NA	NA	NA	NA	5e-08
Computer	Ovarian cancer	MR PRESSO (raw)	-0.0337396	0.149114	0.82	-0.326004	0.258525	0.966823	0.721802	1.29502	5e-08
Computer	Ovarian cancer	MR PRESSO (outlier-corrected)	NA	NA	NA	NA	NA	NA	NA	NA	5e-08
Computer	Pancreatic cancer	MR PRESSO (raw)	-0.591852	0.866391	0.49	-2.28998	1.10628	0.553302	0.101269	3.02308	5e-08
Computer	Pancreatic cancer	MR PRESSO (outlier-corrected)	NA	NA	NA	NA	NA	NA	NA	NA	5e-08
Computer	Prostate cancer	MR PRESSO (raw)	0.0789505	0.109214	0.47	-0.135109	0.29301	1.08215	0.873621	1.34046	5e-08
Computer	Prostate cancer	MR PRESSO (outlier-corrected)	0.126315	0.103158	0.22	-0.0758742	0.328504	1.13464	0.926933	1.38889	5e-08
Computer	Ovarian cancer (LGS+LMPS)	MR PRESSO (raw)	-0.0658468	0.319905	0.84	-0.692861	0.561167	0.936274	0.500143	1.75272	5e-08
Computer	Ovarian cancer (LGS+LMPS)	MR PRESSO (outlier-corrected)	NA	NA	NA	NA	NA	NA	NA	NA	5e-08
Computer	Glioma	MR PRESSO (raw)	1.17345	0.779795	0.150724	-0.354949	2.70185	3.23313	0.701209	14.9073	5e-08
Computer	Glioma	MR PRESSO (outlier-corrected)	NA	NA	NA	NA	NA	NA	NA	NA	5e-08
Computer	Thyroid cancer	MR PRESSO (raw)	-2.10941	1.00527	0.0441179	-4.07973	-0.139084	0.12131	0.016912	0.870155	5e-08
Computer	Thyroid cancer	MR PRESSO (outlier-corrected)	NA	NA	NA	NA	NA	NA	NA	NA	5e-08
Computer	Melanoma	MR PRESSO (raw)	0.0017715	0.00240696	0.465319	-0.00294615	0.00648914	1.00177	0.997058	1.00651	5e-08
Computer	Melanoma	MR PRESSO (outlier-corrected)	NA	NA	NA	NA	NA	NA	NA	NA	5e-08
Computer	Bladder cancer	MR PRESSO (raw)	0.00130055	0.00123588	0.303133	-0.00112179	0.00372288	1.0013	0.998879	1.00373	5e-08
Computer	Bladder cancer	MR PRESSO (outlier-corrected)	NA	NA	NA	NA	NA	NA	NA	NA	5e-08
Computer	Colon cancer	MR PRESSO (raw)	-0.000781368	0.00220442	0.724519	-0.00510203	0.0035393	0.999219	0.994911	1.00355	5e-08
Computer	Colon cancer	MR PRESSO (outlier-corrected)	NA	NA	NA	NA	NA	NA	NA	NA	5e-08
Television	Breast cancer	MR PRESSO (raw)	0.179156	0.0469387	<0.001	0.0871566	0.271156	1.19621	1.09107	1.31148	1e-07
Television	Breast cancer	MR PRESSO (outlier-corrected)	0.150475	0.0425398	<0.001	0.0670974	0.233853	1.16239	1.0694	1.26346	1e-07
Television	Cervical cancer	MR PRESSO (raw)	0.00297781	0.00075625	<0.001	0.00149556	0.00446006	1.00298	1.0015	1.00447	1e-07
Television	Cervical cancer	MR PRESSO (outlier-corrected)	NA	NA	NA	NA	NA	NA	NA	NA	1e-07
Television	Ovarian cancer (CCO)	MR PRESSO (raw)	0.0446571	0.204603	0.83	-0.356365	0.44568	1.04567	0.700217	1.56155	1e-07
Television	Ovarian cancer (CCO)	MR PRESSO (outlier-corrected)	NA	NA	NA	NA	NA	NA	NA	NA	1e-07
Television	Endometrial cancer	MR PRESSO (raw)	0.270204	0.0903524	0.003	0.0931137	0.447295	1.31023	1.09759	1.56408	1e-07
Television	Endometrial cancer	MR PRESSO (outlier-corrected)	NA	NA	NA	NA	NA	NA	NA	NA	1e-07
Television	Endometrial cancer (Endometrioid histology)	MR PRESSO (raw)	0.248659	0.105917	0.02	0.0410618	0.456256	1.2823	1.04192	1.57815	1e-07
Television	Endometrial cancer (Endometrioid histology)	MR PRESSO (outlier-corrected)	0.250171	0.101686	0.01	0.0508665	0.449476	1.28425	1.05218	1.56749	1e-07
Television	Endometrial cancer (Non-endometrioid histology)	MR PRESSO (raw)	0.318954	0.218592	0.14	-0.109487	0.747395	1.37569	0.896294	2.11149	1e-07
Television	Endometrial cancer (Non-endometrioid histology)	MR PRESSO (outlier-corrected)	NA	NA	NA	NA	NA	NA	NA	NA	1e-07
Television	Ovarian cancer (EO)	MR PRESSO (raw)	-0.0340049	0.153562	0.82	-0.334986	0.266976	0.966567	0.715348	1.30601	1e-07
Television	Ovarian cancer (EO)	MR PRESSO (outlier-corrected)	NA	NA	NA	NA	NA	NA	NA	NA	1e-07
Television	Breast cancer (ER-)	MR PRESSO (raw)	0.290036	0.0765114	<0.001	0.140074	0.439999	1.33648	1.15036	1.55271	1e-07
Television	Breast cancer (ER-)	MR PRESSO (outlier-corrected)	0.310016	0.0737697	<0.001	0.165427	0.454605	1.36345	1.1799	1.57555	1e-07
Television	Breast cancer (ER+)	MR PRESSO (raw)	0.174694	0.0534382	0.001	0.0699546	0.279433	1.19088	1.07246	1.32238	1e-07
Television	Breast cancer (ER+)	MR PRESSO (outlier-corrected)	0.145735	0.0474221	0.002	0.0527881	0.238683	1.15689	1.05421	1.26958	1e-07
Television	Ovarian cancer (HGS)	MR PRESSO (raw)	0.104778	0.0870673	0.23	-0.0658744	0.27543	1.11046	0.936248	1.3171	1e-07
Television	Ovarian cancer (HGS)	MR PRESSO (outlier-corrected)	0.0514346	0.0823071	0.53	-0.109887	0.212756	1.05278	0.895935	1.23708	1e-07
Television	Cancer of liver and intrahepatic bile ducts	MR PRESSO (raw)	0.512722	0.376053	0.17	-0.224342	1.24979	1.66983	0.799042	3.4896	1e-07
Television	Cancer of liver and intrahepatic bile ducts	MR PRESSO (outlier-corrected)	NA	NA	NA	NA	NA	NA	NA	NA	1e-07
Television	Cancer of oesophagus	MR PRESSO (raw)	0.705336	0.479726	0.14	-0.234928	1.6456	2.02453	0.790628	5.18412	1e-07
Television	Cancer of oesophagus	MR PRESSO (outlier-corrected)	NA	NA	NA	NA	NA	NA	NA	NA	1e-07
Television	Cancer of urinary organs	MR PRESSO (raw)	0.0308421	0.161195	0.85	-0.285101	0.346785	1.03132	0.751939	1.41451	1e-07
Television	Cancer of urinary organs	MR PRESSO (outlier-corrected)	NA	NA	NA	NA	NA	NA	NA	NA	1e-07
Television	Ovarian cancer (MO)	MR PRESSO (raw)	0.0901134	0.158319	0.57	-0.220191	0.400418	1.0943	0.802366	1.49245	1e-07
Television	Ovarian cancer (MO)	MR PRESSO (outlier-corrected)	NA	NA	NA	NA	NA	NA	NA	NA	1e-07
Television	Oral cavity and pharyngeal cancer	MR PRESSO (raw)	0.545154	0.224124	0.02	0.105871	0.984437	1.72487	1.11168	2.67631	1e-07
Television	Oral cavity and pharyngeal cancer	MR PRESSO (outlier-corrected)	NA	NA	NA	NA	NA	NA	NA	NA	1e-07
Television	Ovarian cancer	MR PRESSO (raw)	0.0863383	0.0741896	0.24	-0.0590733	0.23175	1.09018	0.942638	1.2608	1e-07
Television	Ovarian cancer	MR PRESSO (outlier-corrected)	0.0571205	0.0712153	0.42	-0.0824615	0.196703	1.05878	0.920847	1.21738	1e-07
Television	Pancreatic cancer	MR PRESSO (raw)	-0.185885	0.334451	0.58	-0.841408	0.469638	0.830369	0.431103	1.59942	1e-07
Television	Pancreatic cancer	MR PRESSO (outlier-corrected)	NA	NA	NA	NA	NA	NA	NA	NA	1e-07
Television	Prostate cancer	MR PRESSO (raw)	-0.0767266	0.0537131	0.15	-0.182004	0.0285511	0.926143	0.833598	1.02896	1e-07
Television	Prostate cancer	MR PRESSO (outlier-corrected)	-0.0874943	0.0512358	0.09	-0.187916	0.0129279	0.916224	0.828684	1.01301	1e-07
Television	Ovarian cancer (LGS+LMPS)	MR PRESSO (raw)	0.382194	0.152122	0.01	0.0840342	0.680354	1.4655	1.08767	1.97458	1e-07
Television	Ovarian cancer (LGS+LMPS)	MR PRESSO (outlier-corrected)	NA	NA	NA	NA	NA	NA	NA	NA	1e-07
Television	Glioma	MR PRESSO (raw)	-0.401967	0.41372	0.334296	-1.21286	0.408924	0.669003	0.297346	1.5052	1e-07
Television	Glioma	MR PRESSO (outlier-corrected)	NA	NA	NA	NA	NA	NA	NA	NA	1e-07
Television	Thyroid cancer	MR PRESSO (raw)	0.788867	0.576351	0.173482	-0.34078	1.91851	2.2009	0.711215	6.81083	1e-07
Television	Thyroid cancer	MR PRESSO (outlier-corrected)	NA	NA	NA	NA	NA	NA	NA	NA	1e-07
Television	Melanoma	MR PRESSO (raw)	-0.00205891	0.00110313	0.0632817	-0.00422104	0.000103216	0.997943	0.995788	1.0001	1e-07
Television	Melanoma	MR PRESSO (outlier-corrected)	NA	NA	NA	NA	NA	NA	NA	NA	1e-07
Television	Bladder cancer	MR PRESSO (raw)	-0.000284063	0.000760691	0.709523	-0.00177502	0.00120689	0.999716	0.998227	1.00121	1e-07
Television	Bladder cancer	MR PRESSO (outlier-corrected)	1.81874e-05	0.000684074	0.978836	-0.0013226	0.00135897	1.00002	0.998678	1.00136	1e-07
Television	Colon cancer	MR PRESSO (raw)	-0.000131521	0.00102142	0.897656	-0.0021335	0.00187045	0.999868	0.997869	1.00187	1e-07
Television	Colon cancer	MR PRESSO (outlier-corrected)	NA	NA	NA	NA	NA	NA	NA	NA	1e-07
Driving	Breast cancer	MR PRESSO (raw)	-0.1433	0.324719	0.66	-0.779748	0.493149	0.866494	0.458521	1.63746	1e-07
Driving	Breast cancer	MR PRESSO (outlier-corrected)	NA	NA	NA	NA	NA	NA	NA	NA	1e-07
Driving	Cervical cancer	MR PRESSO (raw)	-0.00676868	0.00335294	0.04	-0.0133404	-0.000196916	0.993254	0.986748	0.999803	1e-07
Driving	Cervical cancer	MR PRESSO (outlier-corrected)	NA	NA	NA	NA	NA	NA	NA	NA	1e-07
Driving	Ovarian cancer (CCO)	MR PRESSO (raw)	-0.00736287	1.80546	1	-3.54606	3.53133	0.992664	0.0288381	34.1694	1e-07
Driving	Ovarian cancer (CCO)	MR PRESSO (outlier-corrected)	NA	NA	NA	NA	NA	NA	NA	NA	1e-07
Driving	Endometrial cancer	MR PRESSO (raw)	-0.550559	0.547569	0.31	-1.62379	0.522677	0.576628	0.197149	1.68654	1e-07
Driving	Endometrial cancer	MR PRESSO (outlier-corrected)	NA	NA	NA	NA	NA	NA	NA	NA	1e-07
Driving	Endometrial cancer (Endometrioid histology)	MR PRESSO (raw)	-0.434948	0.420016	0.3	-1.25818	0.388282	0.647298	0.284171	1.47445	1e-07
Driving	Endometrial cancer (Endometrioid histology)	MR PRESSO (outlier-corrected)	NA	NA	NA	NA	NA	NA	NA	NA	1e-07
Driving	Endometrial cancer (Non-endometrioid histology)	MR PRESSO (raw)	-0.505325	0.727464	0.49	-1.93115	0.920504	0.603309	0.144981	2.51055	1e-07
Driving	Endometrial cancer (Non-endometrioid histology)	MR PRESSO (outlier-corrected)	NA	NA	NA	NA	NA	NA	NA	NA	1e-07
Driving	Ovarian cancer (EO)	MR PRESSO (raw)	1.07205	1.72179	0.53	-2.30267	4.44676	2.92135	0.0999918	85.3497	1e-07
Driving	Ovarian cancer (EO)	MR PRESSO (outlier-corrected)	2.5829	1.30239	0.05	0.0302184	5.13557	13.2354	1.03068	169.962	1e-07
Driving	Breast cancer (ER-)	MR PRESSO (raw)	-0.232547	0.490937	0.64	-1.19478	0.72969	0.792513	0.30277	2.07444	1e-07
Driving	Breast cancer (ER-)	MR PRESSO (outlier-corrected)	NA	NA	NA	NA	NA	NA	NA	NA	1e-07
Driving	Breast cancer (ER+)	MR PRESSO (raw)	-0.379923	0.334509	0.26	-1.03556	0.275715	0.683914	0.355027	1.31747	1e-07
Driving	Breast cancer (ER+)	MR PRESSO (outlier-corrected)	NA	NA	NA	NA	NA	NA	NA	NA	1e-07
Driving	Ovarian cancer (HGS)	MR PRESSO (raw)	0.60802	0.857639	0.48	-1.07295	2.28899	1.83679	0.341997	9.86499	1e-07
Driving	Ovarian cancer (HGS)	MR PRESSO (outlier-corrected)	0.82292	0.720301	0.25	-0.588871	2.23471	2.27714	0.554954	9.34378	1e-07
Driving	Cancer of liver and intrahepatic bile ducts	MR PRESSO (raw)	0.150691	2.53861	0.95	-4.82498	5.12636	1.16264	0.00802673	168.403	1e-07
Driving	Cancer of liver and intrahepatic bile ducts	MR PRESSO (outlier-corrected)	NA	NA	NA	NA	NA	NA	NA	NA	1e-07
Driving	Cancer of oesophagus	MR PRESSO (raw)	3.58614	1.77233	0.04	0.112367	7.05991	36.0944	1.11892	1164.34	1e-07
Driving	Cancer of oesophagus	MR PRESSO (outlier-corrected)	NA	NA	NA	NA	NA	NA	NA	NA	1e-07
Driving	Cancer of urinary organs	MR PRESSO (raw)	0.725313	0.453678	0.11	-0.163895	1.61452	2.06538	0.848831	5.02548	1e-07
Driving	Cancer of urinary organs	MR PRESSO (outlier-corrected)	NA	NA	NA	NA	NA	NA	NA	NA	1e-07
Driving	Ovarian cancer (MO)	MR PRESSO (raw)	-0.100754	0.912957	0.91	-1.89015	1.68864	0.904155	0.151049	5.41212	1e-07
Driving	Ovarian cancer (MO)	MR PRESSO (outlier-corrected)	NA	NA	NA	NA	NA	NA	NA	NA	1e-07
Driving	Oral cavity and pharyngeal cancer	MR PRESSO (raw)	-0.0957556	1.2225	0.94	-2.49185	2.30034	0.908686	0.0827566	9.97758	1e-07
Driving	Oral cavity and pharyngeal cancer	MR PRESSO (outlier-corrected)	NA	NA	NA	NA	NA	NA	NA	NA	1e-07
Driving	Ovarian cancer	MR PRESSO (raw)	0.135137	0.693431	0.85	-1.22399	1.49426	1.14469	0.294055	4.45604	1e-07
Driving	Ovarian cancer	MR PRESSO (outlier-corrected)	0.647601	0.638981	0.31	-0.604802	1.9	1.91095	0.546182	6.68592	1e-07
Driving	Pancreatic cancer	MR PRESSO (raw)	0.442264	1.68101	0.79	-2.85252	3.73705	1.55623	0.0576989	41.9738	1e-07
Driving	Pancreatic cancer	MR PRESSO (outlier-corrected)	NA	NA	NA	NA	NA	NA	NA	NA	1e-07
Driving	Prostate cancer	MR PRESSO (raw)	0.25631	0.27044	0.34	-0.273752	0.786372	1.29215	0.76052	2.19542	1e-07
Driving	Prostate cancer	MR PRESSO (outlier-corrected)	NA	NA	NA	NA	NA	NA	NA	NA	1e-07
Driving	Ovarian cancer (LGS+LMPS)	MR PRESSO (raw)	-1.23497	1.1633	0.29	-3.51503	1.0451	0.290845	0.029747	2.84367	1e-07
Driving	Ovarian cancer (LGS+LMPS)	MR PRESSO (outlier-corrected)	NA	NA	NA	NA	NA	NA	NA	NA	1e-07
Driving	Thyroid cancer	MR PRESSO (raw)	-3.89155	0.937971	0.0254425	-5.72997	-2.05312	0.0204137	0.00324717	0.128333	1e-07
Driving	Thyroid cancer	MR PRESSO (outlier-corrected)	NA	NA	NA	NA	NA	NA	NA	NA	1e-07
Driving	Melanoma	MR PRESSO (raw)	4.00064e-05	0.00953651	0.996789	-0.0186516	0.0187316	1.00004	0.981521	1.01891	1e-07
Driving	Melanoma	MR PRESSO (outlier-corrected)	NA	NA	NA	NA	NA	NA	NA	NA	1e-07
Driving	Bladder cancer	MR PRESSO (raw)	0.00158373	0.00593838	0.806986	-0.0100555	0.013223	1.00158	0.989995	1.01331	1e-07
Driving	Bladder cancer	MR PRESSO (outlier-corrected)	NA	NA	NA	NA	NA	NA	NA	NA	1e-07
Driving	Colon cancer	MR PRESSO (raw)	0.0139042	0.00491837	0.0300761	0.00426423	0.0235443	1.014	1.00427	1.02382	1e-07
Driving	Colon cancer	MR PRESSO (outlier-corrected)	NA	NA	NA	NA	NA	NA	NA	NA	1e-07
Computer	Breast cancer	MR PRESSO (raw)	-0.0538032	0.100773	0.59	-0.251317	0.143711	0.947619	0.777776	1.15455	1e-07
Computer	Breast cancer	MR PRESSO (outlier-corrected)	-0.0275859	0.0846173	0.74	-0.193436	0.138264	0.972791	0.824123	1.14828	1e-07
Computer	Cervical cancer	MR PRESSO (raw)	0.000792169	0.00173574	0.65	-0.00260989	0.00419423	1.00079	0.997394	1.0042	1e-07
Computer	Cervical cancer	MR PRESSO (outlier-corrected)	NA	NA	NA	NA	NA	NA	NA	NA	1e-07
Computer	Ovarian cancer (CCO)	MR PRESSO (raw)	-0.325035	0.415056	0.43	-1.13854	0.488474	0.722502	0.320285	1.62983	1e-07
Computer	Ovarian cancer (CCO)	MR PRESSO (outlier-corrected)	NA	NA	NA	NA	NA	NA	NA	NA	1e-07
Computer	Endometrial cancer	MR PRESSO (raw)	-0.146552	0.174895	0.4	-0.489345	0.196242	0.863681	0.613028	1.21682	1e-07
Computer	Endometrial cancer	MR PRESSO (outlier-corrected)	NA	NA	NA	NA	NA	NA	NA	NA	1e-07
Computer	Endometrial cancer (Endometrioid histology)	MR PRESSO (raw)	-0.218174	0.2115	0.3	-0.632714	0.196366	0.803986	0.531149	1.21697	1e-07
Computer	Endometrial cancer (Endometrioid histology)	MR PRESSO (outlier-corrected)	NA	NA	NA	NA	NA	NA	NA	NA	1e-07
Computer	Endometrial cancer (Non-endometrioid histology)	MR PRESSO (raw)	1.06217	0.377971	0.005	0.321347	1.80299	2.89264	1.37898	6.06777	1e-07
Computer	Endometrial cancer (Non-endometrioid histology)	MR PRESSO (outlier-corrected)	NA	NA	NA	NA	NA	NA	NA	NA	1e-07
Computer	Ovarian cancer (EO)	MR PRESSO (raw)	-0.61305	0.240467	0.01	-1.08437	-0.141734	0.541696	0.338116	0.867852	1e-07
Computer	Ovarian cancer (EO)	MR PRESSO (outlier-corrected)	NA	NA	NA	NA	NA	NA	NA	NA	1e-07
Computer	Breast cancer (ER-)	MR PRESSO (raw)	-0.316723	0.138422	0.02	-0.588031	-0.0454149	0.728533	0.55542	0.955601	1e-07
Computer	Breast cancer (ER-)	MR PRESSO (outlier-corrected)	-0.249659	0.125087	0.05	-0.49483	-0.00448821	0.779066	0.609674	0.995522	1e-07
Computer	Breast cancer (ER+)	MR PRESSO (raw)	0.00430928	0.119793	0.97	-0.230485	0.239104	1.00432	0.794148	1.27011	1e-07
Computer	Breast cancer (ER+)	MR PRESSO (outlier-corrected)	-0.00262391	0.107982	0.98	-0.214268	0.20902	0.99738	0.807132	1.23247	1e-07
Computer	Ovarian cancer (HGS)	MR PRESSO (raw)	-0.0358921	0.153089	0.81	-0.335946	0.264162	0.964744	0.714662	1.30234	1e-07
Computer	Ovarian cancer (HGS)	MR PRESSO (outlier-corrected)	NA	NA	NA	NA	NA	NA	NA	NA	1e-07
Computer	Cancer of liver and intrahepatic bile ducts	MR PRESSO (raw)	-0.136427	0.890158	0.88	-1.88114	1.60828	0.87247	0.152417	4.99423	1e-07
Computer	Cancer of liver and intrahepatic bile ducts	MR PRESSO (outlier-corrected)	NA	NA	NA	NA	NA	NA	NA	NA	1e-07
Computer	Cancer of oesophagus	MR PRESSO (raw)	1.09622	0.835448	0.19	-0.541262	2.73369	2.99282	0.582013	15.3896	1e-07
Computer	Cancer of oesophagus	MR PRESSO (outlier-corrected)	NA	NA	NA	NA	NA	NA	NA	NA	1e-07
Computer	Cancer of urinary organs	MR PRESSO (raw)	-0.139291	0.345406	0.69	-0.816287	0.537705	0.869975	0.44207	1.71207	1e-07
Computer	Cancer of urinary organs	MR PRESSO (outlier-corrected)	NA	NA	NA	NA	NA	NA	NA	NA	1e-07
Computer	Ovarian cancer (MO)	MR PRESSO (raw)	0.100856	0.289002	0.73	-0.465588	0.667301	1.10612	0.627766	1.94897	1e-07
Computer	Ovarian cancer (MO)	MR PRESSO (outlier-corrected)	NA	NA	NA	NA	NA	NA	NA	NA	1e-07
Computer	Oral cavity and pharyngeal cancer	MR PRESSO (raw)	-0.541453	0.437719	0.22	-1.39938	0.316476	0.581902	0.246749	1.37228	1e-07
Computer	Oral cavity and pharyngeal cancer	MR PRESSO (outlier-corrected)	NA	NA	NA	NA	NA	NA	NA	NA	1e-07
Computer	Ovarian cancer	MR PRESSO (raw)	-0.0441346	0.133401	0.74	-0.3056	0.21733	0.956825	0.736681	1.24275	1e-07
Computer	Ovarian cancer	MR PRESSO (outlier-corrected)	NA	NA	NA	NA	NA	NA	NA	NA	1e-07
Computer	Pancreatic cancer	MR PRESSO (raw)	-0.601273	0.784932	0.44	-2.13974	0.937194	0.548114	0.117686	2.55281	1e-07
Computer	Pancreatic cancer	MR PRESSO (outlier-corrected)	NA	NA	NA	NA	NA	NA	NA	NA	1e-07
Computer	Prostate cancer	MR PRESSO (raw)	0.0369626	0.105726	0.73	-0.17026	0.244185	1.03765	0.843446	1.27658	1e-07
Computer	Prostate cancer	MR PRESSO (outlier-corrected)	NA	NA	NA	NA	NA	NA	NA	NA	1e-07
Computer	Ovarian cancer (LGS+LMPS)	MR PRESSO (raw)	-0.260167	0.311013	0.4	-0.869753	0.349419	0.770923	0.419055	1.41824	1e-07
Computer	Ovarian cancer (LGS+LMPS)	MR PRESSO (outlier-corrected)	NA	NA	NA	NA	NA	NA	NA	NA	1e-07
Computer	Glioma	MR PRESSO (raw)	1.5045	0.755087	0.0601448	0.0245258	2.98447	4.50188	1.02483	19.7759	1e-07
Computer	Glioma	MR PRESSO (outlier-corrected)	NA	NA	NA	NA	NA	NA	NA	NA	1e-07
Computer	Thyroid cancer	MR PRESSO (raw)	-1.54528	1.00059	0.131493	-3.50643	0.415872	0.213252	0.0300038	1.51569	1e-07
Computer	Thyroid cancer	MR PRESSO (outlier-corrected)	NA	NA	NA	NA	NA	NA	NA	NA	1e-07
Computer	Melanoma	MR PRESSO (raw)	0.0027724	0.00225573	0.224017	-0.00164883	0.00719362	1.00278	0.998353	1.00722	1e-07
Computer	Melanoma	MR PRESSO (outlier-corrected)	NA	NA	NA	NA	NA	NA	NA	NA	1e-07
Computer	Bladder cancer	MR PRESSO (raw)	0.00110578	0.00116364	0.350402	-0.00117496	0.00338652	1.00111	0.998826	1.00339	1e-07
Computer	Bladder cancer	MR PRESSO (outlier-corrected)	NA	NA	NA	NA	NA	NA	NA	NA	1e-07
Computer	Colon cancer	MR PRESSO (raw)	-0.000387621	0.00210826	0.854755	-0.00451982	0.00374458	0.999612	0.99549	1.00375	1e-07
Computer	Colon cancer	MR PRESSO (outlier-corrected)	NA	NA	NA	NA	NA	NA	NA	NA	1e-07
Television	Breast cancer	MR PRESSO (raw)	0.1159	0.0372722	0.002	0.0428464	0.188954	1.12288	1.04378	1.20798	1e-06
Television	Breast cancer	MR PRESSO (outlier-corrected)	0.104965	0.0343552	0.002	0.0376292	0.172302	1.11067	1.03835	1.18804	1e-06
Television	Cervical cancer	MR PRESSO (raw)	0.00288993	0.000626835	<0.001	0.00166133	0.00411852	1.00289	1.00166	1.00413	1e-06
Television	Cervical cancer	MR PRESSO (outlier-corrected)	NA	NA	NA	NA	NA	NA	NA	NA	1e-06
Television	Ovarian cancer (CCO)	MR PRESSO (raw)	0.138922	0.172075	0.42	-0.198346	0.47619	1.14903	0.820086	1.60993	1e-06
Television	Ovarian cancer (CCO)	MR PRESSO (outlier-corrected)	NA	NA	NA	NA	NA	NA	NA	NA	1e-06
Television	Endometrial cancer	MR PRESSO (raw)	0.268426	0.0730772	<0.001	0.125194	0.411657	1.3079	1.13337	1.50932	1e-06
Television	Endometrial cancer	MR PRESSO (outlier-corrected)	0.248514	0.0721183	<0.001	0.107162	0.389865	1.28212	1.11311	1.47678	1e-06
Television	Endometrial cancer (Endometrioid histology)	MR PRESSO (raw)	0.230771	0.0846841	0.006	0.0647898	0.396751	1.25957	1.06693	1.48699	1e-06
Television	Endometrial cancer (Endometrioid histology)	MR PRESSO (outlier-corrected)	0.253663	0.0833176	0.002	0.0903605	0.416965	1.28874	1.09457	1.51735	1e-06
Television	Endometrial cancer (Non-endometrioid histology)	MR PRESSO (raw)	0.346939	0.18961	0.07	-0.024697	0.718575	1.41473	0.975606	2.05151	1e-06
Television	Endometrial cancer (Non-endometrioid histology)	MR PRESSO (outlier-corrected)	NA	NA	NA	NA	NA	NA	NA	NA	1e-06
Television	Ovarian cancer (EO)	MR PRESSO (raw)	-0.0474943	0.123423	0.7	-0.289403	0.194414	0.953616	0.748711	1.2146	1e-06
Television	Ovarian cancer (EO)	MR PRESSO (outlier-corrected)	NA	NA	NA	NA	NA	NA	NA	NA	1e-06
Television	Breast cancer (ER-)	MR PRESSO (raw)	0.26007	0.0594339	<0.001	0.143579	0.37656	1.29702	1.1544	1.45726	1e-06
Television	Breast cancer (ER-)	MR PRESSO (outlier-corrected)	0.265784	0.0574695	<0.001	0.153143	0.378424	1.30445	1.16549	1.45998	1e-06
Television	Breast cancer (ER+)	MR PRESSO (raw)	0.0917977	0.0422657	0.03	0.00895689	0.174638	1.09614	1.009	1.19082	1e-06
Television	Breast cancer (ER+)	MR PRESSO (outlier-corrected)	0.0780236	0.0379588	0.04	0.00362444	0.152423	1.08115	1.00363	1.16465	1e-06
Television	Ovarian cancer (HGS)	MR PRESSO (raw)	0.141835	0.0712821	0.05	0.00212233	0.281548	1.15239	1.00212	1.32518	1e-06
Television	Ovarian cancer (HGS)	MR PRESSO (outlier-corrected)	0.105508	0.0690423	0.13	-0.0298151	0.240831	1.11127	0.970625	1.27231	1e-06
Television	Cancer of liver and intrahepatic bile ducts	MR PRESSO (raw)	0.881055	0.333154	0.008	0.228073	1.53404	2.41345	1.25618	4.63686	1e-06
Television	Cancer of liver and intrahepatic bile ducts	MR PRESSO (outlier-corrected)	NA	NA	NA	NA	NA	NA	NA	NA	1e-06
Television	Cancer of oesophagus	MR PRESSO (raw)	0.353234	0.39217	0.37	-0.415419	1.12189	1.42366	0.660063	3.07065	1e-06
Television	Cancer of oesophagus	MR PRESSO (outlier-corrected)	NA	NA	NA	NA	NA	NA	NA	NA	1e-06
Television	Cancer of urinary organs	MR PRESSO (raw)	0.0939529	0.132121	0.48	-0.165005	0.352911	1.09851	0.84789	1.4232	1e-06
Television	Cancer of urinary organs	MR PRESSO (outlier-corrected)	NA	NA	NA	NA	NA	NA	NA	NA	1e-06
Television	Ovarian cancer (MO)	MR PRESSO (raw)	0.213033	0.127607	0.1	-0.0370765	0.463142	1.23743	0.963602	1.58906	1e-06
Television	Ovarian cancer (MO)	MR PRESSO (outlier-corrected)	NA	NA	NA	NA	NA	NA	NA	NA	1e-06
Television	Oral cavity and pharyngeal cancer	MR PRESSO (raw)	0.546267	0.184518	0.003	0.184611	0.907923	1.72679	1.20275	2.47917	1e-06
Television	Oral cavity and pharyngeal cancer	MR PRESSO (outlier-corrected)	NA	NA	NA	NA	NA	NA	NA	NA	1e-06
Television	Ovarian cancer	MR PRESSO (raw)	0.123034	0.0600619	0.04	0.0053132	0.240756	1.13092	1.00533	1.27221	1e-06
Television	Ovarian cancer	MR PRESSO (outlier-corrected)	0.103104	0.0586235	0.08	-0.0117979	0.218006	1.10861	0.988271	1.2436	1e-06
Television	Pancreatic cancer	MR PRESSO (raw)	-0.278305	0.282575	0.32	-0.832152	0.275541	0.757066	0.435112	1.31724	1e-06
Television	Pancreatic cancer	MR PRESSO (outlier-corrected)	NA	NA	NA	NA	NA	NA	NA	NA	1e-06
Television	Prostate cancer	MR PRESSO (raw)	-0.0677762	0.0493441	0.17	-0.164491	0.0289382	0.93447	0.848326	1.02936	1e-06
Television	Prostate cancer	MR PRESSO (outlier-corrected)	-0.0830006	0.0407599	0.04	-0.16289	-0.00311111	0.920351	0.849685	0.996894	1e-06
Television	Ovarian cancer (LGS+LMPS)	MR PRESSO (raw)	0.171329	0.132364	0.2	-0.088104	0.430762	1.18688	0.915666	1.53843	1e-06
Television	Ovarian cancer (LGS+LMPS)	MR PRESSO (outlier-corrected)	0.14968	0.130993	0.25	-0.107066	0.406426	1.16146	0.898467	1.50144	1e-06
Television	Glioma	MR PRESSO (raw)	-0.190229	0.358511	0.596713	-0.892912	0.512453	0.826769	0.409462	1.66938	1e-06
Television	Glioma	MR PRESSO (outlier-corrected)	NA	NA	NA	NA	NA	NA	NA	NA	1e-06
Television	Thyroid cancer	MR PRESSO (raw)	0.155747	0.55535	0.779419	-0.93274	1.24423	1.16853	0.393474	3.47027	1e-06
Television	Thyroid cancer	MR PRESSO (outlier-corrected)	0.454435	0.496572	0.361212	-0.518845	1.42772	1.57528	0.595208	4.16916	1e-06
Television	Melanoma	MR PRESSO (raw)	-0.00205068	0.000920048	0.0264039	-0.00385398	-0.000247391	0.997951	0.996153	0.999753	1e-06
Television	Melanoma	MR PRESSO (outlier-corrected)	NA	NA	NA	NA	NA	NA	NA	NA	1e-06
Television	Bladder cancer	MR PRESSO (raw)	-5.05135e-05	0.000623393	0.935506	-0.00127236	0.00117134	0.999949	0.998728	1.00117	1e-06
Television	Bladder cancer	MR PRESSO (outlier-corrected)	NA	NA	NA	NA	NA	NA	NA	NA	1e-06
Television	Colon cancer	MR PRESSO (raw)	0.000202256	0.00077955	0.795422	-0.00132566	0.00173017	1.0002	0.998675	1.00173	1e-06
Television	Colon cancer	MR PRESSO (outlier-corrected)	NA	NA	NA	NA	NA	NA	NA	NA	1e-06
Driving	Breast cancer	MR PRESSO (raw)	0.0391672	0.154304	0.8	-0.263269	0.341603	1.03994	0.768535	1.4072	1e-06
Driving	Breast cancer	MR PRESSO (outlier-corrected)	0.11673	0.147576	0.43	-0.172519	0.405979	1.12382	0.841542	1.50077	1e-06
Driving	Cervical cancer	MR PRESSO (raw)	-0.00103283	0.00158626	0.51	-0.0041419	0.00207624	0.998968	0.995867	1.00208	1e-06
Driving	Cervical cancer	MR PRESSO (outlier-corrected)	NA	NA	NA	NA	NA	NA	NA	NA	1e-06
Driving	Ovarian cancer (CCO)	MR PRESSO (raw)	0.0310518	0.649958	0.96	-1.24287	1.30497	1.03154	0.288556	3.68758	1e-06
Driving	Ovarian cancer (CCO)	MR PRESSO (outlier-corrected)	NA	NA	NA	NA	NA	NA	NA	NA	1e-06
Driving	Endometrial cancer	MR PRESSO (raw)	0.220461	0.277659	0.43	-0.323751	0.764673	1.24665	0.72343	2.14829	1e-06
Driving	Endometrial cancer	MR PRESSO (outlier-corrected)	NA	NA	NA	NA	NA	NA	NA	NA	1e-06
Driving	Endometrial cancer (Endometrioid histology)	MR PRESSO (raw)	0.283657	0.286298	0.32	-0.277488	0.844801	1.32798	0.757685	2.32752	1e-06
Driving	Endometrial cancer (Endometrioid histology)	MR PRESSO (outlier-corrected)	NA	NA	NA	NA	NA	NA	NA	NA	1e-06
Driving	Endometrial cancer (Non-endometrioid histology)	MR PRESSO (raw)	-0.488976	0.564416	0.39	-1.59523	0.61728	0.613254	0.202861	1.85388	1e-06
Driving	Endometrial cancer (Non-endometrioid histology)	MR PRESSO (outlier-corrected)	NA	NA	NA	NA	NA	NA	NA	NA	1e-06
Driving	Ovarian cancer (EO)	MR PRESSO (raw)	0.571319	0.565359	0.31	-0.536784	1.67942	1.7706	0.584625	5.36246	1e-06
Driving	Ovarian cancer (EO)	MR PRESSO (outlier-corrected)	NA	NA	NA	NA	NA	NA	NA	NA	1e-06
Driving	Breast cancer (ER-)	MR PRESSO (raw)	0.189121	0.237041	0.42	-0.27548	0.653722	1.20819	0.759208	1.92268	1e-06
Driving	Breast cancer (ER-)	MR PRESSO (outlier-corrected)	NA	NA	NA	NA	NA	NA	NA	NA	1e-06
Driving	Breast cancer (ER+)	MR PRESSO (raw)	-0.0865726	0.184813	0.64	-0.448807	0.275662	0.917069	0.638389	1.3174	1e-06
Driving	Breast cancer (ER+)	MR PRESSO (outlier-corrected)	-0.269503	0.149685	0.07	-0.562886	0.0238806	0.763759	0.569563	1.02417	1e-06
Driving	Ovarian cancer (HGS)	MR PRESSO (raw)	0.47215	0.336005	0.16	-0.18642	1.13072	1.60344	0.829925	3.09789	1e-06
Driving	Ovarian cancer (HGS)	MR PRESSO (outlier-corrected)	NA	NA	NA	NA	NA	NA	NA	NA	1e-06
Driving	Cancer of liver and intrahepatic bile ducts	MR PRESSO (raw)	-1.87025	1.28677	0.15	-4.39233	0.651823	0.154084	0.0123719	1.91904	1e-06
Driving	Cancer of liver and intrahepatic bile ducts	MR PRESSO (outlier-corrected)	NA	NA	NA	NA	NA	NA	NA	NA	1e-06
Driving	Cancer of oesophagus	MR PRESSO (raw)	1.04181	1.43549	0.47	-1.77175	3.85536	2.83433	0.170035	47.2458	1e-06
Driving	Cancer of oesophagus	MR PRESSO (outlier-corrected)	NA	NA	NA	NA	NA	NA	NA	NA	1e-06
Driving	Cancer of urinary organs	MR PRESSO (raw)	-0.00623651	0.482564	0.99	-0.952062	0.939589	0.993783	0.385944	2.55893	1e-06
Driving	Cancer of urinary organs	MR PRESSO (outlier-corrected)	NA	NA	NA	NA	NA	NA	NA	NA	1e-06
Driving	Ovarian cancer (MO)	MR PRESSO (raw)	-0.0561961	0.47456	0.91	-0.986333	0.873941	0.945354	0.372942	2.39634	1e-06
Driving	Ovarian cancer (MO)	MR PRESSO (outlier-corrected)	NA	NA	NA	NA	NA	NA	NA	NA	1e-06
Driving	Oral cavity and pharyngeal cancer	MR PRESSO (raw)	0.252389	0.732993	0.73	-1.18428	1.68906	1.2871	0.305967	5.41437	1e-06
Driving	Oral cavity and pharyngeal cancer	MR PRESSO (outlier-corrected)	NA	NA	NA	NA	NA	NA	NA	NA	1e-06
Driving	Ovarian cancer	MR PRESSO (raw)	0.194783	0.262003	0.46	-0.318743	0.708309	1.21505	0.727063	2.03056	1e-06
Driving	Ovarian cancer	MR PRESSO (outlier-corrected)	NA	NA	NA	NA	NA	NA	NA	NA	1e-06
Driving	Pancreatic cancer	MR PRESSO (raw)	0.0547192	0.798227	0.95	-1.50981	1.61924	1.05624	0.220953	5.04927	1e-06
Driving	Pancreatic cancer	MR PRESSO (outlier-corrected)	NA	NA	NA	NA	NA	NA	NA	NA	1e-06
Driving	Prostate cancer	MR PRESSO (raw)	-0.140523	0.144622	0.33	-0.423983	0.142936	0.868903	0.654435	1.15366	1e-06
Driving	Prostate cancer	MR PRESSO (outlier-corrected)	NA	NA	NA	NA	NA	NA	NA	NA	1e-06
Driving	Ovarian cancer (LGS+LMPS)	MR PRESSO (raw)	-0.577281	0.424039	0.17	-1.4084	0.253836	0.561423	0.244535	1.28896	1e-06
Driving	Ovarian cancer (LGS+LMPS)	MR PRESSO (outlier-corrected)	NA	NA	NA	NA	NA	NA	NA	NA	1e-06
Driving	Glioma	MR PRESSO (raw)	1.06276	1.35115	0.457338	-1.58549	3.711	2.89434	0.204847	40.8948	1e-06
Driving	Glioma	MR PRESSO (outlier-corrected)	NA	NA	NA	NA	NA	NA	NA	NA	1e-06
Driving	Thyroid cancer	MR PRESSO (raw)	-0.0489275	2.38419	0.984031	-4.72194	4.62408	0.95225	0.00889791	101.909	1e-06
Driving	Thyroid cancer	MR PRESSO (outlier-corrected)	NA	NA	NA	NA	NA	NA	NA	NA	1e-06
Driving	Melanoma	MR PRESSO (raw)	0.000284732	0.00368782	0.939007	-0.00694339	0.00751285	1.00028	0.993081	1.00754	1e-06
Driving	Melanoma	MR PRESSO (outlier-corrected)	NA	NA	NA	NA	NA	NA	NA	NA	1e-06
Driving	Bladder cancer	MR PRESSO (raw)	0.00225201	0.00245356	0.372325	-0.00255697	0.00706099	1.00225	0.997446	1.00709	1e-06
Driving	Bladder cancer	MR PRESSO (outlier-corrected)	NA	NA	NA	NA	NA	NA	NA	NA	1e-06
Driving	Colon cancer	MR PRESSO (raw)	0.00143672	0.00326953	0.663725	-0.00497156	0.007845	1.00144	0.995041	1.00788	1e-06
Driving	Colon cancer	MR PRESSO (outlier-corrected)	NA	NA	NA	NA	NA	NA	NA	NA	1e-06
Computer	Breast cancer	MR PRESSO (raw)	0.00583866	0.0846312	0.94	-0.160039	0.171716	1.00586	0.852111	1.18734	1e-06
Computer	Breast cancer	MR PRESSO (outlier-corrected)	-0.0558991	0.0629141	0.37	-0.179211	0.0674126	0.945635	0.83593	1.06974	1e-06
Computer	Cervical cancer	MR PRESSO (raw)	0.000561866	0.00121562	0.64	-0.00182076	0.00294449	1.00056	0.998181	1.00295	1e-06
Computer	Cervical cancer	MR PRESSO (outlier-corrected)	NA	NA	NA	NA	NA	NA	NA	NA	1e-06
Computer	Ovarian cancer (CCO)	MR PRESSO (raw)	-0.308185	0.321035	0.34	-0.937414	0.321044	0.734779	0.391639	1.37857	1e-06
Computer	Ovarian cancer (CCO)	MR PRESSO (outlier-corrected)	NA	NA	NA	NA	NA	NA	NA	NA	1e-06
Computer	Endometrial cancer	MR PRESSO (raw)	-0.0405222	0.138861	0.77	-0.31269	0.231645	0.960288	0.731477	1.26067	1e-06
Computer	Endometrial cancer	MR PRESSO (outlier-corrected)	-0.00773922	0.134946	0.95	-0.272233	0.256754	0.992291	0.761677	1.29273	1e-06
Computer	Endometrial cancer (Endometrioid histology)	MR PRESSO (raw)	-0.049159	0.156349	0.75	-0.355603	0.257285	0.95203	0.700751	1.29341	1e-06
Computer	Endometrial cancer (Endometrioid histology)	MR PRESSO (outlier-corrected)	NA	NA	NA	NA	NA	NA	NA	NA	1e-06
Computer	Endometrial cancer (Non-endometrioid histology)	MR PRESSO (raw)	0.379005	0.326737	0.25	-0.261399	1.01941	1.46083	0.769974	2.77156	1e-06
Computer	Endometrial cancer (Non-endometrioid histology)	MR PRESSO (outlier-corrected)	NA	NA	NA	NA	NA	NA	NA	NA	1e-06
Computer	Ovarian cancer (EO)	MR PRESSO (raw)	-0.471194	0.216704	0.03	-0.895934	-0.0464538	0.624256	0.408226	0.954609	1e-06
Computer	Ovarian cancer (EO)	MR PRESSO (outlier-corrected)	NA	NA	NA	NA	NA	NA	NA	NA	1e-06
Computer	Breast cancer (ER-)	MR PRESSO (raw)	-0.313435	0.102293	0.002	-0.513929	-0.11294	0.730932	0.598141	0.893205	1e-06
Computer	Breast cancer (ER-)	MR PRESSO (outlier-corrected)	-0.274526	0.0974561	0.005	-0.46554	-0.0835125	0.759932	0.627796	0.91988	1e-06
Computer	Breast cancer (ER+)	MR PRESSO (raw)	0.0541992	0.101506	0.59	-0.144753	0.253152	1.05569	0.865236	1.28808	1e-06
Computer	Breast cancer (ER+)	MR PRESSO (outlier-corrected)	-0.0314553	0.0756652	0.68	-0.179759	0.116849	0.969034	0.835471	1.12395	1e-06
Computer	Ovarian cancer (HGS)	MR PRESSO (raw)	0.0502375	0.132996	0.71	-0.210434	0.310909	1.05152	0.810232	1.36467	1e-06
Computer	Ovarian cancer (HGS)	MR PRESSO (outlier-corrected)	-0.006429	0.118887	0.96	-0.239447	0.226589	0.993592	0.787063	1.25431	1e-06
Computer	Cancer of liver and intrahepatic bile ducts	MR PRESSO (raw)	-0.460142	0.619934	0.46	-1.67521	0.754929	0.631194	0.187268	2.12746	1e-06
Computer	Cancer of liver and intrahepatic bile ducts	MR PRESSO (outlier-corrected)	NA	NA	NA	NA	NA	NA	NA	NA	1e-06
Computer	Cancer of oesophagus	MR PRESSO (raw)	1.07798	0.710707	0.13	-0.315004	2.47097	2.93874	0.729786	11.8339	1e-06
Computer	Cancer of oesophagus	MR PRESSO (outlier-corrected)	NA	NA	NA	NA	NA	NA	NA	NA	1e-06
Computer	Cancer of urinary organs	MR PRESSO (raw)	-0.0321116	0.247766	0.9	-0.517733	0.45351	0.968399	0.59587	1.57383	1e-06
Computer	Cancer of urinary organs	MR PRESSO (outlier-corrected)	NA	NA	NA	NA	NA	NA	NA	NA	1e-06
Computer	Ovarian cancer (MO)	MR PRESSO (raw)	0.054883	0.210302	0.79	-0.35731	0.467076	1.05642	0.699556	1.59532	1e-06
Computer	Ovarian cancer (MO)	MR PRESSO (outlier-corrected)	NA	NA	NA	NA	NA	NA	NA	NA	1e-06
Computer	Oral cavity and pharyngeal cancer	MR PRESSO (raw)	-0.495963	0.321217	0.12	-1.12555	0.133622	0.608984	0.324475	1.14296	1e-06
Computer	Oral cavity and pharyngeal cancer	MR PRESSO (outlier-corrected)	NA	NA	NA	NA	NA	NA	NA	NA	1e-06
Computer	Ovarian cancer	MR PRESSO (raw)	0.0474664	0.120576	0.69	-0.188862	0.283795	1.04861	0.827901	1.32816	1e-06
Computer	Ovarian cancer	MR PRESSO (outlier-corrected)	-0.00447831	0.10743	0.97	-0.215041	0.206084	0.995532	0.806509	1.22886	1e-06
Computer	Pancreatic cancer	MR PRESSO (raw)	-0.359205	0.551303	0.51	-1.43976	0.721349	0.698231	0.236985	2.05721	1e-06
Computer	Pancreatic cancer	MR PRESSO (outlier-corrected)	NA	NA	NA	NA	NA	NA	NA	NA	1e-06
Computer	Prostate cancer	MR PRESSO (raw)	0.0424466	0.0767815	0.58	-0.108045	0.192938	1.04336	0.897587	1.21281	1e-06
Computer	Prostate cancer	MR PRESSO (outlier-corrected)	0.0172141	0.0722399	0.81	-0.124376	0.158804	1.01736	0.883048	1.17211	1e-06
Computer	Ovarian cancer (LGS+LMPS)	MR PRESSO (raw)	0.0787148	0.247628	0.75	-0.406636	0.564066	1.0819	0.665887	1.7578	1e-06
Computer	Ovarian cancer (LGS+LMPS)	MR PRESSO (outlier-corrected)	NA	NA	NA	NA	NA	NA	NA	NA	1e-06
Computer	Glioma	MR PRESSO (raw)	1.2363	0.596923	0.0453756	0.0663333	2.40627	3.44286	1.06858	11.0925	1e-06
Computer	Glioma	MR PRESSO (outlier-corrected)	NA	NA	NA	NA	NA	NA	NA	NA	1e-06
Computer	Thyroid cancer	MR PRESSO (raw)	-1.36261	0.73716	0.0685314	-2.80744	0.0822252	0.255992	0.0603592	1.0857	1e-06
Computer	Thyroid cancer	MR PRESSO (outlier-corrected)	NA	NA	NA	NA	NA	NA	NA	NA	1e-06
Computer	Melanoma	MR PRESSO (raw)	0.00354698	0.0016766	0.0364658	0.000260841	0.00683311	1.00355	1.00026	1.00686	1e-06
Computer	Melanoma	MR PRESSO (outlier-corrected)	NA	NA	NA	NA	NA	NA	NA	NA	1e-06
Computer	Bladder cancer	MR PRESSO (raw)	-0.00032243	0.000990236	0.745912	-0.00226329	0.00161843	0.999678	0.997739	1.00162	1e-06
Computer	Bladder cancer	MR PRESSO (outlier-corrected)	NA	NA	NA	NA	NA	NA	NA	NA	1e-06
Computer	Colon cancer	MR PRESSO (raw)	-0.000492781	0.00149062	0.741523	-0.0034144	0.00242884	0.999507	0.996591	1.00243	1e-06
Computer	Colon cancer	MR PRESSO (outlier-corrected)	NA	NA	NA	NA	NA	NA	NA	NA	1e-06

## Sheet: eTable 7
eTable 7. Results from pre-univariable Mendelian randomization analysis of the association between traits of leisure sedentary behaviors and the secondary exposure
(IVW stands for inverse variance weighted. SNPs at P < 5E−08 were included. )
Exposure	Outcome	Method	No. of SNP	Beta	SE	P-value	Lower 95%CI	Upper 95%CI	OR	Lower 95%CI of OR	Upper 95%CI of OR	P-value cut -off
Television	Body mass index	IVW (fixed effects)	140	0.253569	0.040698	<0.001	0.173801	0.333337	1.28862	1.18982	1.39562	5e-08
Television	Body mass index	IVW (random effects)	140	0.253569	0.040698	<0.001	0.173801	0.333337	1.28862	1.18982	1.39562	5e-08
Television	Body mass index	MR Egger	140	0.633148	0.218293	0.004	0.205295	1.061	1.88353	1.22789	2.88926	5e-08
Television	Body mass index	Simple mode	140	0.19904	0.107105	0.07	-0.0108855	0.408966	1.22023	0.989174	1.50526	5e-08
Television	Body mass index	Weighted median	140	0.197255	0.0386184	<0.001	0.121563	0.272947	1.21805	1.12926	1.31383	5e-08
Television	Body mass index	Weighted mode	140	0.19904	0.104703	0.06	-0.00617839	0.404259	1.22023	0.993841	1.49819	5e-08
Television	Cereal intake	IVW (fixed effects)	112	-0.160324	0.0209063	<0.001	-0.2013	-0.119347	0.851868	0.817667	0.8875	5e-08
Television	Cereal intake	IVW (random effects)	112	-0.160324	0.0209063	<0.001	-0.2013	-0.119347	0.851868	0.817667	0.8875	5e-08
Television	Cereal intake	MR Egger	112	-0.104412	0.0926605	0.26	-0.286026	0.0772027	0.900854	0.751243	1.08026	5e-08
Television	Cereal intake	Simple mode	112	-0.0802903	0.0698643	0.25	-0.217224	0.0566438	0.922848	0.804749	1.05828	5e-08
Television	Cereal intake	Weighted median	112	-0.11616	0.0202849	<0.001	-0.155918	-0.0764011	0.890333	0.855629	0.926445	5e-08
Television	Cereal intake	Weighted mode	112	-0.0618748	0.0541612	0.26	-0.168031	0.0442812	0.940001	0.845328	1.04528	5e-08
Television	Chocolate-covered biscuits intake	IVW (fixed effects)	112	0.0604587	0.0404949	0.14	-0.0189114	0.139829	1.06232	0.981266	1.15008	5e-08
Television	Chocolate-covered biscuits intake	IVW (random effects)	112	0.0604587	0.0404949	0.14	-0.0189114	0.139829	1.06232	0.981266	1.15008	5e-08
Television	Chocolate-covered biscuits intake	MR Egger	112	0.221484	0.179383	0.22	-0.130107	0.573075	1.24793	0.878001	1.77371	5e-08
Television	Chocolate-covered biscuits intake	Simple mode	112	0.0298249	0.153917	0.85	-0.271852	0.331502	1.03027	0.761967	1.39306	5e-08
Television	Chocolate-covered biscuits intake	Weighted median	112	0.0570417	0.052643	0.28	-0.0461386	0.160222	1.0587	0.95491	1.17377	5e-08
Television	Chocolate-covered biscuits intake	Weighted mode	112	0.00365369	0.148356	0.98	-0.287125	0.294432	1.00366	0.750418	1.34236	5e-08
Television	Chocolate-covered raisin intake	IVW (fixed effects)	112	0.0224284	0.00977324	0.02	0.00327289	0.041584	1.02268	1.00328	1.04246	5e-08
Television	Chocolate-covered raisin intake	IVW (random effects)	112	0.0224284	0.00969662	0.02	0.00342307	0.0414338	1.02268	1.00343	1.0423	5e-08
Television	Chocolate-covered raisin intake	MR Egger	112	0.0280229	0.0432639	0.52	-0.0567744	0.11282	1.02842	0.944807	1.11943	5e-08
Television	Chocolate-covered raisin intake	Simple mode	112	0.0145313	0.0394141	0.71	-0.0627203	0.091783	1.01464	0.939206	1.09613	5e-08
Television	Chocolate-covered raisin intake	Weighted median	112	0.0177133	0.0137597	0.2	-0.00925581	0.0446823	1.01787	0.990787	1.0457	5e-08
Television	Chocolate-covered raisin intake	Weighted mode	112	0.0113218	0.0366924	0.76	-0.0605952	0.0832388	1.01139	0.941204	1.0868	5e-08
Television	Cholesterol, total	IVW (fixed effects)	127	0.0914	0.06548	0.16	-0.0369408	0.219741	1.09571	0.963733	1.24575	5e-08
Television	Cholesterol, total	IVW (random effects)	127	0.0914	0.06548	0.16	-0.0369408	0.219741	1.09571	0.963733	1.24575	5e-08
Television	Cholesterol, total	MR Egger	127	-0.379516	0.356303	0.29	-1.07787	0.318838	0.684193	0.34032	1.37553	5e-08
Television	Cholesterol, total	Simple mode	127	0.142989	0.141549	0.31	-0.134446	0.420424	1.15372	0.8742	1.52261	5e-08
Television	Cholesterol, total	Weighted median	127	0.0995696	0.0521794	0.06	-0.00270205	0.201841	1.1047	0.997302	1.22365	5e-08
Television	Cholesterol, total	Weighted mode	127	0.128896	0.142266	0.37	-0.149946	0.407739	1.13757	0.860754	1.50341	5e-08
Television	Coffee intake	IVW (fixed effects)	112	-0.0931102	0.0163724	<0.001	-0.1252	-0.0610204	0.911093	0.88232	0.940804	5e-08
Television	Coffee intake	IVW (random effects)	112	-0.0931102	0.0163724	<0.001	-0.1252	-0.0610204	0.911093	0.88232	0.940804	5e-08
Television	Coffee intake	MR Egger	112	-0.102134	0.0726296	0.16	-0.244488	0.0402199	0.902908	0.783105	1.04104	5e-08
Television	Coffee intake	Simple mode	112	-0.110283	0.0419212	0.01	-0.192449	-0.0281176	0.895581	0.824937	0.972274	5e-08
Television	Coffee intake	Weighted median	112	-0.0821324	0.0173134	<0.001	-0.116067	-0.0481981	0.92115	0.890416	0.952945	5e-08
Television	Coffee intake	Weighted mode	112	-0.0998218	0.0408348	0.02	-0.179858	-0.0197856	0.904999	0.835389	0.980409	5e-08
Television	Fizzy drink intake	IVW (fixed effects)	112	0.068512	0.0247277	0.006	0.0200458	0.116978	1.07091	1.02025	1.12409	5e-08
Television	Fizzy drink intake	IVW (random effects)	112	0.068512	0.0247277	0.006	0.0200458	0.116978	1.07091	1.02025	1.12409	5e-08
Television	Fizzy drink intake	MR Egger	112	0.00376002	0.109741	0.97	-0.211332	0.218852	1.00377	0.809506	1.24465	5e-08
Television	Fizzy drink intake	Simple mode	112	-0.0555747	0.0940348	0.56	-0.239883	0.128733	0.945941	0.78672	1.13739	5e-08
Television	Fizzy drink intake	Weighted median	112	0.0315385	0.0352545	0.37	-0.0375604	0.100637	1.03204	0.963136	1.10588	5e-08
Television	Fizzy drink intake	Weighted mode	112	-0.0667088	0.0925837	0.47	-0.248173	0.114755	0.935468	0.780225	1.1216	5e-08
Television	Fresh fruit intake	IVW (fixed effects)	112	-0.0968704	0.0135461	<0.001	-0.123421	-0.0703199	0.907674	0.883892	0.932096	5e-08
Television	Fresh fruit intake	IVW (random effects)	112	-0.0968704	0.0135461	<0.001	-0.123421	-0.0703199	0.907674	0.883892	0.932096	5e-08
Television	Fresh fruit intake	MR Egger	112	-0.0812951	0.060097	0.18	-0.199085	0.0364951	0.921922	0.81948	1.03717	5e-08
Television	Fresh fruit intake	Simple mode	112	-0.0416219	0.040741	0.31	-0.121474	0.0382305	0.959232	0.885614	1.03897	5e-08
Television	Fresh fruit intake	Weighted median	112	-0.0562033	0.0133209	<0.001	-0.0823122	-0.0300943	0.945347	0.920984	0.970354	5e-08
Television	Fresh fruit intake	Weighted mode	112	-0.0374174	0.0347113	0.28	-0.105452	0.0306168	0.963274	0.899918	1.03109	5e-08
Television	Fried potatoes intake	IVW (fixed effects)	112	0.140168	0.0467466	0.003	0.0485442	0.231791	1.15047	1.04974	1.26086	5e-08
Television	Fried potatoes intake	IVW (random effects)	112	0.140168	0.0467466	0.003	0.0485442	0.231791	1.15047	1.04974	1.26086	5e-08
Television	Fried potatoes intake	MR Egger	112	0.372263	0.206559	0.07	-0.0325922	0.777118	1.45101	0.967933	2.1752	5e-08
Television	Fried potatoes intake	Simple mode	112	0.321815	0.172327	0.06	-0.0159468	0.659576	1.37963	0.98418	1.93397	5e-08
Television	Fried potatoes intake	Weighted median	112	0.207302	0.060459	<0.001	0.0888024	0.325802	1.23035	1.09286	1.38514	5e-08
Television	Fried potatoes intake	Weighted mode	112	0.301384	0.166322	0.07	-0.0246081	0.627375	1.35173	0.975692	1.87269	5e-08
Television	HDL cholesterol	IVW (fixed effects)	128	-0.202217	0.0469364	<0.001	-0.294212	-0.110221	0.816918	0.745118	0.895636	5e-08
Television	HDL cholesterol	IVW (random effects)	128	-0.202217	0.0469364	<0.001	-0.294212	-0.110221	0.816918	0.745118	0.895636	5e-08
Television	HDL cholesterol	MR Egger	128	-0.972514	0.248608	<0.001	-1.45979	-0.485243	0.378131	0.232286	0.615548	5e-08
Television	HDL cholesterol	Simple mode	128	-0.270638	0.13565	0.05	-0.536513	-0.0047637	0.762892	0.584784	0.995248	5e-08
Television	HDL cholesterol	Weighted median	128	-0.2217	0.0462596	<0.001	-0.312368	-0.131031	0.801156	0.731712	0.877191	5e-08
Television	HDL cholesterol	Weighted mode	128	-0.290776	0.11921	0.02	-0.524428	-0.057124	0.747683	0.591894	0.944477	5e-08
Television	Ice-cream intake	IVW (fixed effects)	112	0.0224694	0.0224968	0.32	-0.0216244	0.0665632	1.02272	0.978608	1.06883	5e-08
Television	Ice-cream intake	IVW (random effects)	112	0.0224694	0.0224968	0.32	-0.0216244	0.0665632	1.02272	0.978608	1.06883	5e-08
Television	Ice-cream intake	MR Egger	112	-0.00169648	0.100012	0.99	-0.19772	0.194327	0.998305	0.820599	1.21449	5e-08
Television	Ice-cream intake	Simple mode	112	0.0551612	0.0960176	0.57	-0.133033	0.243356	1.05671	0.875436	1.27552	5e-08
Television	Ice-cream intake	Weighted median	112	0.0420207	0.0334262	0.21	-0.0234946	0.107536	1.04292	0.976779	1.11353	5e-08
Television	Ice-cream intake	Weighted mode	112	0.0738073	0.0801556	0.36	-0.0832976	0.230912	1.0766	0.920077	1.25975	5e-08
Television	LDL cholesterol	IVW (fixed effects)	129	0.123147	0.0608956	0.04	0.0037913	0.242502	1.13105	1.0038	1.27443	5e-08
Television	LDL cholesterol	IVW (random effects)	129	0.123147	0.0608956	0.04	0.0037913	0.242502	1.13105	1.0038	1.27443	5e-08
Television	LDL cholesterol	MR Egger	129	-0.175864	0.333596	0.6	-0.829713	0.477985	0.838732	0.436175	1.61282	5e-08
Television	LDL cholesterol	Simple mode	129	0.0252415	0.150515	0.87	-0.269768	0.320251	1.02556	0.763556	1.37747	5e-08
Television	LDL cholesterol	Weighted median	129	0.0821156	0.0524485	0.12	-0.0206835	0.184915	1.08558	0.979529	1.20312	5e-08
Television	LDL cholesterol	Weighted mode	129	0.0112824	0.138018	0.93	-0.259233	0.281798	1.01135	0.771643	1.32551	5e-08
Television	Savoury biscuits intake	IVW (fixed effects)	112	0.00794471	0.00795698	0.32	-0.00765097	0.0235404	1.00798	0.992378	1.02382	5e-08
Television	Savoury biscuits intake	IVW (random effects)	112	0.00794471	0.00795698	0.32	-0.00765097	0.0235404	1.00798	0.992378	1.02382	5e-08
Television	Savoury biscuits intake	MR Egger	112	0.0502908	0.0351399	0.16	-0.0185835	0.119165	1.05158	0.981588	1.12656	5e-08
Television	Savoury biscuits intake	Simple mode	112	0.00461433	0.0299113	0.88	-0.0540119	0.0632406	1.00462	0.947421	1.06528	5e-08
Television	Savoury biscuits intake	Weighted median	112	0.00659996	0.0106941	0.54	-0.0143604	0.0275603	1.00662	0.985742	1.02794	5e-08
Television	Savoury biscuits intake	Weighted mode	112	-0.0085328	0.0278916	0.76	-0.0632003	0.0461347	0.991504	0.938755	1.04722	5e-08
Television	Sweets intake	IVW (fixed effects)	112	0.0560964	0.0263597	0.03	0.00443144	0.107761	1.0577	1.00444	1.11378	5e-08
Television	Sweets intake	IVW (random effects)	112	0.0560964	0.0263597	0.03	0.00443144	0.107761	1.0577	1.00444	1.11378	5e-08
Television	Sweets intake	MR Egger	112	0.254332	0.115561	0.03	0.0278328	0.480831	1.2896	1.02822	1.61742	5e-08
Television	Sweets intake	Simple mode	112	-0.00436219	0.101191	0.97	-0.202697	0.193973	0.995647	0.816525	1.21406	5e-08
Television	Sweets intake	Weighted median	112	0.0570944	0.0362802	0.12	-0.0140147	0.128204	1.05876	0.986083	1.13678	5e-08
Television	Sweets intake	Weighted mode	112	0.0053005	0.0975603	0.96	-0.185918	0.196519	1.00531	0.830342	1.21716	5e-08
Television	Tea intake	IVW (fixed effects)	112	0.059374	0.0225396	0.008	0.0151963	0.103552	1.06117	1.01531	1.1091	5e-08
Television	Tea intake	IVW (random effects)	112	0.059374	0.0225396	0.008	0.0151963	0.103552	1.06117	1.01531	1.1091	5e-08
Television	Tea intake	MR Egger	112	0.00486116	0.0999096	0.96	-0.190962	0.200684	1.00487	0.826164	1.22224	5e-08
Television	Tea intake	Simple mode	112	0.0119865	0.0789922	0.88	-0.142838	0.166811	1.01206	0.866894	1.18153	5e-08
Television	Tea intake	Weighted median	112	0.0312011	0.0231755	0.18	-0.014223	0.0766251	1.03169	0.985878	1.07964	5e-08
Television	Tea intake	Weighted mode	112	0.00106944	0.0833769	0.99	-0.162349	0.164488	1.00107	0.850144	1.17879	5e-08
Television	Triglycerides	IVW (fixed effects)	129	0.172504	0.0511647	<0.001	0.0722209	0.272786	1.18828	1.07489	1.31362	5e-08
Television	Triglycerides	IVW (random effects)	129	0.172504	0.0511647	<0.001	0.0722209	0.272786	1.18828	1.07489	1.31362	5e-08
Television	Triglycerides	MR Egger	129	0.350538	0.28087	0.21	-0.199967	0.901042	1.41983	0.818758	2.46217	5e-08
Television	Triglycerides	Simple mode	129	0.331265	0.120243	0.007	0.0955888	0.566941	1.39273	1.10031	1.76287	5e-08
Television	Triglycerides	Weighted median	129	0.212211	0.043693	<0.001	0.126573	0.297849	1.23641	1.13493	1.34696	5e-08
Television	Triglycerides	Weighted mode	129	0.293826	0.112379	0.01	0.0735622	0.51409	1.34155	1.07634	1.67212	5e-08
Television	Type 2 diabetes	IVW (fixed effects)	154	0.628472	0.0788311	<0.001	0.473963	0.782981	1.87474	1.60635	2.18799	5e-08
Television	Type 2 diabetes	IVW (random effects)	154	0.628472	0.0788311	<0.001	0.473963	0.782981	1.87474	1.60635	2.18799	5e-08
Television	Type 2 diabetes	MR Egger	154	0.799171	0.428552	0.06	-0.0407899	1.63913	2.2237	0.960031	5.1507	5e-08
Television	Type 2 diabetes	Simple mode	154	0.848989	0.254088	0.001	0.350977	1.347	2.33728	1.42045	3.84588	5e-08
Television	Type 2 diabetes	Weighted median	154	0.651002	0.0790472	<0.001	0.496069	0.805934	1.91746	1.64225	2.23879	5e-08
Television	Type 2 diabetes	Weighted mode	154	0.882839	0.231894	<0.001	0.428327	1.33735	2.41775	1.53469	3.80894	5e-08
Television	Years of schooling	IVW (fixed effects)	111	-0.509681	0.0330707	<0.001	-0.574499	-0.444862	0.600687	0.562987	0.640913	5e-08
Television	Years of schooling	IVW (random effects)	111	-0.509681	0.0330707	<0.001	-0.574499	-0.444862	0.600687	0.562987	0.640913	5e-08
Television	Years of schooling	MR Egger	111	-0.505772	0.15748	0.002	-0.814434	-0.197111	0.60304	0.44289	0.8211	5e-08
Television	Years of schooling	Simple mode	111	-0.476554	0.107811	<0.001	-0.687863	-0.265245	0.620919	0.502649	0.767018	5e-08
Television	Years of schooling	Weighted median	111	-0.438328	0.0316642	<0.001	-0.50039	-0.376266	0.645114	0.606294	0.68642	5e-08
Television	Years of schooling	Weighted mode	111	-0.446502	0.097511	<0.001	-0.637623	-0.25538	0.639863	0.528547	0.774622	5e-08
Driving	Body mass index	IVW (fixed effects)	5	0.00421287	0.270275	0.99	-0.525526	0.533952	1.00422	0.591244	1.70566	5e-08
Driving	Body mass index	IVW (random effects)	5	0.00421287	0.270275	0.99	-0.525526	0.533952	1.00422	0.591244	1.70566	5e-08
Driving	Body mass index	MR Egger	5	1.95451	2.86198	0.54	-3.65496	7.56399	7.06048	0.0258626	1927.51	5e-08
Driving	Body mass index	Simple mode	5	0.257306	0.265077	0.39	-0.262244	0.776857	1.29344	0.769323	2.17463	5e-08
Driving	Body mass index	Weighted median	5	0.199546	0.172466	0.25	-0.138487	0.537579	1.22085	0.870675	1.71186	5e-08
Driving	Body mass index	Weighted mode	5	0.31018	0.182982	0.17	-0.048465	0.668824	1.36367	0.952691	1.95194	5e-08
Driving	Cereal intake	IVW (fixed effects)	4	0.079519	0.137034	0.56	-0.189067	0.348105	1.08277	0.827731	1.41638	5e-08
Driving	Cereal intake	IVW (random effects)	4	0.079519	0.137034	0.56	-0.189067	0.348105	1.08277	0.827731	1.41638	5e-08
Driving	Cereal intake	MR Egger	4	-1.52551	0.763044	0.18	-3.02108	-0.0299441	0.21751	0.0487488	0.9705	5e-08
Driving	Cereal intake	Simple mode	4	0.277966	0.218149	0.29	-0.149607	0.705538	1.32044	0.861047	2.02494	5e-08
Driving	Cereal intake	Weighted median	4	0.0673547	0.0889935	0.45	-0.107073	0.241782	1.06967	0.89846	1.27352	5e-08
Driving	Cereal intake	Weighted mode	4	-0.0843435	0.170781	0.66	-0.419073	0.250386	0.919115	0.657656	1.28452	5e-08
Driving	Chocolate-covered biscuits intake	IVW (fixed effects)	4	0.13276	0.310977	0.67	-0.476755	0.742275	1.14198	0.620795	2.10071	5e-08
Driving	Chocolate-covered biscuits intake	IVW (random effects)	4	0.13276	0.310977	0.67	-0.476755	0.742275	1.14198	0.620795	2.10071	5e-08
Driving	Chocolate-covered biscuits intake	MR Egger	4	4.04114	1.52115	0.12	1.05968	7.0226	56.8912	2.88545	1121.7	5e-08
Driving	Chocolate-covered biscuits intake	Simple mode	4	-0.0716186	0.368262	0.86	-0.793412	0.650174	0.930886	0.452299	1.91587	5e-08
Driving	Chocolate-covered biscuits intake	Weighted median	4	0.00228894	0.249821	0.99	-0.48736	0.491938	1.00229	0.614246	1.63548	5e-08
Driving	Chocolate-covered biscuits intake	Weighted mode	4	-0.065406	0.391012	0.88	-0.831789	0.700977	0.936687	0.43527	2.01572	5e-08
Driving	Chocolate-covered raisin intake	IVW (fixed effects)	4	0.00267942	0.0535117	0.96	-0.102203	0.107562	1.00268	0.902846	1.11356	5e-08
Driving	Chocolate-covered raisin intake	IVW (random effects)	4	0.00267942	0.0439376	0.95	-0.0834383	0.0887972	1.00268	0.919948	1.09286	5e-08
Driving	Chocolate-covered raisin intake	MR Egger	4	-0.138164	0.439542	0.78	-0.999666	0.723338	0.870956	0.368002	2.0613	5e-08
Driving	Chocolate-covered raisin intake	Simple mode	4	-0.0426652	0.0915879	0.67	-0.222177	0.136847	0.958232	0.800773	1.14665	5e-08
Driving	Chocolate-covered raisin intake	Weighted median	4	-0.039215	0.062995	0.53	-0.162685	0.0842552	0.961544	0.849859	1.08791	5e-08
Driving	Chocolate-covered raisin intake	Weighted mode	4	-0.0418206	0.0959059	0.69	-0.229796	0.146155	0.959042	0.794696	1.15738	5e-08
Driving	Cholesterol, total	IVW (fixed effects)	5	0.478349	0.201298	0.02	0.0838052	0.872892	1.61341	1.08742	2.39382	5e-08
Driving	Cholesterol, total	IVW (random effects)	5	0.478349	0.201298	0.02	0.0838052	0.872892	1.61341	1.08742	2.39382	5e-08
Driving	Cholesterol, total	MR Egger	5	0.560505	2.39379	0.83	-4.13133	5.25234	1.75156	0.0160615	191.013	5e-08
Driving	Cholesterol, total	Simple mode	5	0.441373	0.310437	0.23	-0.167084	1.04983	1.55484	0.846129	2.85716	5e-08
Driving	Cholesterol, total	Weighted median	5	0.328242	0.198296	0.1	-0.0604176	0.716901	1.38852	0.941371	2.04808	5e-08
Driving	Cholesterol, total	Weighted mode	5	0.256885	0.243202	0.35	-0.219791	0.733562	1.2929	0.802686	2.08248	5e-08
Driving	Coffee intake	IVW (fixed effects)	4	-0.0618835	0.075525	0.41	-0.209913	0.0861456	0.939992	0.810655	1.08996	5e-08
Driving	Coffee intake	IVW (random effects)	4	-0.0618835	0.075525	0.41	-0.209913	0.0861456	0.939992	0.810655	1.08996	5e-08
Driving	Coffee intake	MR Egger	4	-0.246548	0.746073	0.77	-1.70885	1.21576	0.781494	0.181074	3.37284	5e-08
Driving	Coffee intake	Simple mode	4	-0.0986698	0.123171	0.48	-0.340084	0.142744	0.906042	0.711711	1.15344	5e-08
Driving	Coffee intake	Weighted median	4	-0.0804368	0.0723427	0.27	-0.222228	0.061355	0.922713	0.800732	1.06328	5e-08
Driving	Coffee intake	Weighted mode	4	-0.100342	0.106326	0.41	-0.308741	0.108057	0.904528	0.734371	1.11411	5e-08
Driving	Fizzy drink intake	IVW (fixed effects)	4	0.127593	0.130583	0.33	-0.128349	0.383535	1.13609	0.879546	1.46746	5e-08
Driving	Fizzy drink intake	IVW (random effects)	4	0.127593	0.0478517	0.008	0.0338036	0.221382	1.13609	1.03438	1.2478	5e-08
Driving	Fizzy drink intake	MR Egger	4	0.472951	1.07259	0.7	-1.62932	2.57523	1.60472	0.196062	13.1343	5e-08
Driving	Fizzy drink intake	Simple mode	4	0.184644	0.215531	0.45	-0.237796	0.607084	1.20279	0.788364	1.83507	5e-08
Driving	Fizzy drink intake	Weighted median	4	0.151609	0.146757	0.3	-0.136035	0.439252	1.1637	0.872812	1.55155	5e-08
Driving	Fizzy drink intake	Weighted mode	4	0.184644	0.200421	0.42	-0.208181	0.57747	1.20279	0.81206	1.78153	5e-08
Driving	Fresh fruit intake	IVW (fixed effects)	4	-0.0611749	0.0566849	0.28	-0.172277	0.0499274	0.940659	0.841746	1.05119	5e-08
Driving	Fresh fruit intake	IVW (random effects)	4	-0.0611749	0.0566849	0.28	-0.172277	0.0499274	0.940659	0.841746	1.05119	5e-08
Driving	Fresh fruit intake	MR Egger	4	-0.610467	0.412561	0.28	-1.41909	0.198153	0.543097	0.241935	1.21915	5e-08
Driving	Fresh fruit intake	Simple mode	4	-0.0801035	0.085782	0.42	-0.248236	0.0880293	0.923021	0.780176	1.09202	5e-08
Driving	Fresh fruit intake	Weighted median	4	-0.0710592	0.0551921	0.2	-0.179236	0.0371174	0.931407	0.835909	1.03781	5e-08
Driving	Fresh fruit intake	Weighted mode	4	-0.0824653	0.0888405	0.42	-0.256593	0.091662	0.920843	0.773683	1.09599	5e-08
Driving	Fried potatoes intake	IVW (fixed effects)	4	0.280894	0.220141	0.2	-0.150583	0.712371	1.32431	0.860207	2.03882	5e-08
Driving	Fried potatoes intake	IVW (random effects)	4	0.280894	0.17033	0.1	-0.052953	0.614742	1.32431	0.948425	1.84918	5e-08
Driving	Fried potatoes intake	MR Egger	4	1.0355	1.80821	0.62	-2.50859	4.5796	2.81653	0.0813828	97.4755	5e-08
Driving	Fried potatoes intake	Simple mode	4	0.38095	0.377284	0.39	-0.358528	1.12043	1.46367	0.698704	3.06616	5e-08
Driving	Fried potatoes intake	Weighted median	4	0.299012	0.256035	0.24	-0.202817	0.800841	1.34853	0.816428	2.22741	5e-08
Driving	Fried potatoes intake	Weighted mode	4	0.397975	0.330268	0.31	-0.249349	1.0453	1.48881	0.779308	2.84425	5e-08
Driving	HDL cholesterol	IVW (fixed effects)	5	-0.389473	0.369904	0.29	-1.11448	0.335538	0.677414	0.328084	1.39869	5e-08
Driving	HDL cholesterol	IVW (random effects)	5	-0.389473	0.369904	0.29	-1.11448	0.335538	0.677414	0.328084	1.39869	5e-08
Driving	HDL cholesterol	MR Egger	5	0.325698	4.32076	0.94	-8.14299	8.79439	1.385	0.000290766	6597.12	5e-08
Driving	HDL cholesterol	Simple mode	5	-0.287957	0.247187	0.31	-0.772442	0.196529	0.749794	0.461884	1.21717	5e-08
Driving	HDL cholesterol	Weighted median	5	-0.22089	0.202534	0.28	-0.617856	0.176076	0.801805	0.539099	1.19253	5e-08
Driving	HDL cholesterol	Weighted mode	5	-0.168117	0.241884	0.53	-0.642208	0.305975	0.845255	0.526129	1.35795	5e-08
Driving	Ice-cream intake	IVW (fixed effects)	4	-0.0795045	0.196946	0.69	-0.465518	0.306509	0.923574	0.62781	1.35867	5e-08
Driving	Ice-cream intake	IVW (random effects)	4	-0.0795045	0.196946	0.69	-0.465518	0.306509	0.923574	0.62781	1.35867	5e-08
Driving	Ice-cream intake	MR Egger	4	-1.68147	1.61956	0.41	-4.8558	1.49286	0.1861	0.0077831	4.44982	5e-08
Driving	Ice-cream intake	Simple mode	4	-0.209196	0.224503	0.42	-0.649221	0.230829	0.811236	0.522453	1.25964	5e-08
Driving	Ice-cream intake	Weighted median	4	-0.175111	0.153179	0.25	-0.475341	0.125119	0.839364	0.621673	1.13328	5e-08
Driving	Ice-cream intake	Weighted mode	4	-0.219671	0.203547	0.36	-0.618623	0.17928	0.802783	0.538686	1.19636	5e-08
Driving	LDL cholesterol	IVW (fixed effects)	5	0.529355	0.241845	0.03	0.0553389	1.00337	1.69784	1.0569	2.72746	5e-08
Driving	LDL cholesterol	IVW (random effects)	5	0.529355	0.241845	0.03	0.0553389	1.00337	1.69784	1.0569	2.72746	5e-08
Driving	LDL cholesterol	MR Egger	5	1.18803	2.80981	0.7	-4.31919	6.69525	3.28061	0.0133106	808.554	5e-08
Driving	LDL cholesterol	Simple mode	5	0.489489	0.37774	0.26	-0.25088	1.22986	1.63148	0.778116	3.42075	5e-08
Driving	LDL cholesterol	Weighted median	5	0.38956	0.226706	0.09	-0.0547847	0.833904	1.47633	0.946689	2.30229	5e-08
Driving	LDL cholesterol	Weighted mode	5	0.194249	0.280261	0.53	-0.355063	0.743561	1.2144	0.70113	2.10341	5e-08
Driving	Savoury biscuits intake	IVW (fixed effects)	4	0.0639711	0.049248	0.19	-0.032555	0.160497	1.06606	0.967969	1.17409	5e-08
Driving	Savoury biscuits intake	IVW (random effects)	4	0.0639711	0.049248	0.19	-0.032555	0.160497	1.06606	0.967969	1.17409	5e-08
Driving	Savoury biscuits intake	MR Egger	4	-0.303705	0.42053	0.55	-1.12794	0.520535	0.738079	0.323698	1.68293	5e-08
Driving	Savoury biscuits intake	Simple mode	4	-0.000431125	0.0907792	1	-0.178358	0.177496	0.999569	0.836643	1.19422	5e-08
Driving	Savoury biscuits intake	Weighted median	4	0.0414733	0.0444379	0.35	-0.0456251	0.128572	1.04235	0.9554	1.1372	5e-08
Driving	Savoury biscuits intake	Weighted mode	4	-0.00398077	0.0674976	0.96	-0.136276	0.128314	0.996027	0.872602	1.13691	5e-08
Driving	Sweets intake	IVW (fixed effects)	4	0.206086	0.141873	0.15	-0.0719845	0.484156	1.22886	0.930545	1.6228	5e-08
Driving	Sweets intake	IVW (random effects)	4	0.206086	0.0998141	0.04	0.01045	0.401721	1.22886	1.0105	1.49439	5e-08
Driving	Sweets intake	MR Egger	4	0.00745565	1.16535	1	-2.27662	2.29154	1.00748	0.10263	9.89012	5e-08
Driving	Sweets intake	Simple mode	4	0.26174	0.242279	0.36	-0.213126	0.736606	1.29919	0.808054	2.08883	5e-08
Driving	Sweets intake	Weighted median	4	0.208908	0.155172	0.18	-0.0952293	0.513046	1.23233	0.909164	1.67037	5e-08
Driving	Sweets intake	Weighted mode	4	0.230664	0.230302	0.39	-0.220727	0.682055	1.25944	0.801935	1.97794	5e-08
Driving	Tea intake	IVW (fixed effects)	4	0.015718	0.139433	0.91	-0.257572	0.289008	1.01584	0.772926	1.3351	5e-08
Driving	Tea intake	IVW (random effects)	4	0.015718	0.139433	0.91	-0.257572	0.289008	1.01584	0.772926	1.3351	5e-08
Driving	Tea intake	MR Egger	4	-0.507666	1.34802	0.74	-3.14979	2.13446	0.601899	0.0428611	8.45248	5e-08
Driving	Tea intake	Simple mode	4	-0.120289	0.196044	0.58	-0.504535	0.263957	0.886664	0.603786	1.30207	5e-08
Driving	Tea intake	Weighted median	4	-0.0174236	0.0967321	0.86	-0.207019	0.172171	0.982727	0.813005	1.18788	5e-08
Driving	Tea intake	Weighted mode	4	-0.106262	0.186199	0.61	-0.471213	0.258689	0.899189	0.624245	1.29523	5e-08
Driving	Triglycerides	IVW (fixed effects)	5	0.501614	0.331937	0.13	-0.148983	1.15221	1.65138	0.861584	3.16518	5e-08
Driving	Triglycerides	IVW (random effects)	5	0.501614	0.331937	0.13	-0.148983	1.15221	1.65138	0.861584	3.16518	5e-08
Driving	Triglycerides	MR Egger	5	0.0107346	3.87582	1	-7.58587	7.60734	1.01079	0.000507574	2012.91	5e-08
Driving	Triglycerides	Simple mode	5	0.284515	0.236847	0.3	-0.179705	0.748736	1.32912	0.835516	2.11433	5e-08
Driving	Triglycerides	Weighted median	5	0.266789	0.189833	0.16	-0.105284	0.638862	1.30577	0.900069	1.89432	5e-08
Driving	Triglycerides	Weighted mode	5	0.284515	0.2012	0.23	-0.109836	0.678867	1.32912	0.895981	1.97164	5e-08
Driving	Type 2 diabetes	IVW (fixed effects)	5	0.448662	0.490206	0.36	-0.512142	1.40946	1.56621	0.599211	4.09376	5e-08
Driving	Type 2 diabetes	IVW (random effects)	5	0.448662	0.490206	0.36	-0.512142	1.40946	1.56621	0.599211	4.09376	5e-08
Driving	Type 2 diabetes	MR Egger	5	2.524	5.01745	0.65	-7.3102	12.3582	12.4784	0.000668681	232861	5e-08
Driving	Type 2 diabetes	Simple mode	5	-0.35151	0.531689	0.54	-1.39362	0.6906	0.703625	0.248175	1.99491	5e-08
Driving	Type 2 diabetes	Weighted median	5	-0.128023	0.387329	0.74	-0.887188	0.631142	0.879833	0.411812	1.87976	5e-08
Driving	Type 2 diabetes	Weighted mode	5	-0.311656	0.465108	0.54	-1.22327	0.599956	0.732233	0.294267	1.82204	5e-08
Driving	Years of schooling	IVW (fixed effects)	4	-0.527108	0.24184	0.03	-1.00111	-0.0531022	0.590309	0.36747	0.948283	5e-08
Driving	Years of schooling	IVW (random effects)	4	-0.527108	0.24184	0.03	-1.00111	-0.0531022	0.590309	0.36747	0.948283	5e-08
Driving	Years of schooling	MR Egger	4	-2.73565	1.55773	0.22	-5.78879	0.317495	0.064852	0.00306169	1.37368	5e-08
Driving	Years of schooling	Simple mode	4	-0.803062	0.460694	0.18	-1.70602	0.099899	0.447955	0.181587	1.10506	5e-08
Driving	Years of schooling	Weighted median	4	-0.456688	0.134149	<0.001	-0.719619	-0.193756	0.633378	0.486938	0.823858	5e-08
Driving	Years of schooling	Weighted mode	4	-0.0814673	0.319783	0.82	-0.708241	0.545307	0.921763	0.49251	1.72514	5e-08
Computer	Body mass index	IVW (fixed effects)	40	0.0165348	0.0691912	0.81	-0.11908	0.15215	1.01667	0.887737	1.16433	5e-08
Computer	Body mass index	IVW (random effects)	40	0.0165348	0.0691912	0.81	-0.11908	0.15215	1.01667	0.887737	1.16433	5e-08
Computer	Body mass index	MR Egger	40	0.0790798	0.464384	0.87	-0.831113	0.989273	1.08229	0.435564	2.68928	5e-08
Computer	Body mass index	Simple mode	40	0.0400206	0.171944	0.82	-0.29699	0.377032	1.04083	0.743051	1.45795	5e-08
Computer	Body mass index	Weighted median	40	0.0194602	0.0710814	0.78	-0.119859	0.15878	1.01965	0.887045	1.17208	5e-08
Computer	Body mass index	Weighted mode	40	0.0400206	0.179054	0.82	-0.310925	0.390967	1.04083	0.732769	1.47841	5e-08
Computer	Cereal intake	IVW (fixed effects)	22	0.140774	0.0625643	0.02	0.0181484	0.2634	1.15116	1.01831	1.30135	5e-08
Computer	Cereal intake	IVW (random effects)	22	0.140774	0.0625643	0.02	0.0181484	0.2634	1.15116	1.01831	1.30135	5e-08
Computer	Cereal intake	MR Egger	22	0.571959	0.518269	0.28	-0.443848	1.58777	1.77174	0.641563	4.89281	5e-08
Computer	Cereal intake	Simple mode	22	0.228378	0.113496	0.06	0.00592648	0.45083	1.25656	1.00594	1.56961	5e-08
Computer	Cereal intake	Weighted median	22	0.129865	0.0457852	0.005	0.0401264	0.219604	1.13868	1.04094	1.24558	5e-08
Computer	Cereal intake	Weighted mode	22	0.202562	0.0918331	0.04	0.0225686	0.382554	1.22454	1.02283	1.46602	5e-08
Computer	Chocolate-covered biscuits intake	IVW (fixed effects)	22	0.0334559	0.0763628	0.66	-0.116215	0.183127	1.03402	0.890284	1.20097	5e-08
Computer	Chocolate-covered biscuits intake	IVW (random effects)	22	0.0334559	0.0658237	0.61	-0.0955586	0.16247	1.03402	0.908865	1.17641	5e-08
Computer	Chocolate-covered biscuits intake	MR Egger	22	-0.91517	0.627762	0.16	-2.14558	0.315243	0.400449	0.117	1.37059	5e-08
Computer	Chocolate-covered biscuits intake	Simple mode	22	-0.0559737	0.202814	0.79	-0.453488	0.341541	0.945564	0.635408	1.40711	5e-08
Computer	Chocolate-covered biscuits intake	Weighted median	22	0.000701814	0.105517	0.99	-0.206112	0.207516	1.0007	0.813742	1.23062	5e-08
Computer	Chocolate-covered biscuits intake	Weighted mode	22	-0.0709152	0.21263	0.74	-0.487671	0.34584	0.931541	0.614055	1.41318	5e-08
Computer	Chocolate-covered raisin intake	IVW (fixed effects)	22	-0.00203355	0.0220649	0.93	-0.0452808	0.0412137	0.997969	0.955729	1.04207	5e-08
Computer	Chocolate-covered raisin intake	IVW (random effects)	22	-0.00203355	0.0211569	0.92	-0.0435012	0.0394341	0.997969	0.957431	1.04022	5e-08
Computer	Chocolate-covered raisin intake	MR Egger	22	-0.053341	0.181391	0.77	-0.408867	0.302185	0.948057	0.664402	1.35281	5e-08
Computer	Chocolate-covered raisin intake	Simple mode	22	-0.00655728	0.0594743	0.91	-0.123127	0.110012	0.993464	0.884151	1.11629	5e-08
Computer	Chocolate-covered raisin intake	Weighted median	22	-0.0149007	0.0308763	0.63	-0.0754182	0.0456167	0.98521	0.927356	1.04667	5e-08
Computer	Chocolate-covered raisin intake	Weighted mode	22	-0.0106254	0.0511716	0.84	-0.110922	0.089671	0.989431	0.895009	1.09381	5e-08
Computer	Cholesterol, total	IVW (fixed effects)	35	-0.1478	0.0854289	0.08	-0.31524	0.0196407	0.862604	0.729613	1.01983	5e-08
Computer	Cholesterol, total	IVW (random effects)	35	-0.1478	0.0854289	0.08	-0.31524	0.0196407	0.862604	0.729613	1.01983	5e-08
Computer	Cholesterol, total	MR Egger	35	-1.07448	0.535838	0.05	-2.12472	-0.0242372	0.341476	0.119466	0.976054	5e-08
Computer	Cholesterol, total	Simple mode	35	-0.0342658	0.175508	0.85	-0.378262	0.30973	0.966315	0.685051	1.36306	5e-08
Computer	Cholesterol, total	Weighted median	35	-0.0411196	0.0921828	0.66	-0.221798	0.139559	0.959714	0.801077	1.14977	5e-08
Computer	Cholesterol, total	Weighted mode	35	-0.0217884	0.198344	0.91	-0.410543	0.366966	0.978447	0.66329	1.44335	5e-08
Computer	Coffee intake	IVW (fixed effects)	22	0.10412	0.0597509	0.08	-0.0129922	0.221231	1.10973	0.987092	1.24761	5e-08
Computer	Coffee intake	IVW (random effects)	22	0.10412	0.0597509	0.08	-0.0129922	0.221231	1.10973	0.987092	1.24761	5e-08
Computer	Coffee intake	MR Egger	22	0.396609	0.499288	0.44	-0.581996	1.37521	1.48677	0.558782	3.95592	5e-08
Computer	Coffee intake	Simple mode	22	0.106435	0.0595229	0.09	-0.0102296	0.2231	1.11231	0.989823	1.24995	5e-08
Computer	Coffee intake	Weighted median	22	0.122402	0.0385919	0.002	0.0467618	0.198042	1.13021	1.04787	1.21901	5e-08
Computer	Coffee intake	Weighted mode	22	0.0923425	0.0548545	0.11	-0.0151722	0.199857	1.09674	0.984942	1.22123	5e-08
Computer	Fizzy drink intake	IVW (fixed effects)	22	0.0226312	0.0538443	0.67	-0.0829036	0.128166	1.02289	0.92044	1.13674	5e-08
Computer	Fizzy drink intake	IVW (random effects)	22	0.0226312	0.0477883	0.64	-0.0710338	0.116296	1.02289	0.93143	1.12333	5e-08
Computer	Fizzy drink intake	MR Egger	22	0.319146	0.442644	0.48	-0.548435	1.18673	1.37595	0.577853	3.27634	5e-08
Computer	Fizzy drink intake	Simple mode	22	0.121839	0.140315	0.4	-0.153178	0.396856	1.12957	0.857977	1.48714	5e-08
Computer	Fizzy drink intake	Weighted median	22	0.070433	0.0783936	0.37	-0.0832184	0.224084	1.07297	0.92015	1.25118	5e-08
Computer	Fizzy drink intake	Weighted mode	22	0.112639	0.139893	0.43	-0.161551	0.386829	1.11923	0.850823	1.4723	5e-08
Computer	Fresh fruit intake	IVW (fixed effects)	22	0.0451558	0.0344588	0.19	-0.0223834	0.112695	1.04619	0.977865	1.11929	5e-08
Computer	Fresh fruit intake	IVW (random effects)	22	0.0451558	0.0344588	0.19	-0.0223834	0.112695	1.04619	0.977865	1.11929	5e-08
Computer	Fresh fruit intake	MR Egger	22	0.329833	0.283259	0.26	-0.225355	0.88502	1.39074	0.798233	2.42303	5e-08
Computer	Fresh fruit intake	Simple mode	22	0.0459676	0.0824927	0.58	-0.115718	0.207653	1.04704	0.890726	1.23079	5e-08
Computer	Fresh fruit intake	Weighted median	22	0.026592	0.0313837	0.4	-0.03492	0.088104	1.02695	0.965683	1.0921	5e-08
Computer	Fresh fruit intake	Weighted mode	22	0.0218279	0.0859398	0.8	-0.146614	0.19027	1.02207	0.863627	1.20958	5e-08
Computer	Fried potatoes intake	IVW (fixed effects)	22	-0.0112574	0.0922831	0.9	-0.192132	0.169617	0.988806	0.825198	1.18485	5e-08
Computer	Fried potatoes intake	IVW (random effects)	22	-0.0112574	0.0922831	0.9	-0.192132	0.169617	0.988806	0.825198	1.18485	5e-08
Computer	Fried potatoes intake	MR Egger	22	-1.14539	0.746225	0.14	-2.60799	0.317213	0.3181	0.0736825	1.37329	5e-08
Computer	Fried potatoes intake	Simple mode	22	-0.323924	0.274602	0.25	-0.862145	0.214297	0.723305	0.422255	1.23899	5e-08
Computer	Fried potatoes intake	Weighted median	22	-0.0140251	0.129945	0.91	-0.268717	0.240667	0.986073	0.76436	1.2721	5e-08
Computer	Fried potatoes intake	Weighted mode	22	-0.302594	0.266722	0.27	-0.825369	0.22018	0.738899	0.438073	1.2463	5e-08
Computer	HDL cholesterol	IVW (fixed effects)	35	0.0045457	0.0876463	0.96	-0.167241	0.176332	1.00456	0.845996	1.19283	5e-08
Computer	HDL cholesterol	IVW (random effects)	35	0.0045457	0.0876463	0.96	-0.167241	0.176332	1.00456	0.845996	1.19283	5e-08
Computer	HDL cholesterol	MR Egger	35	-0.332208	0.574282	0.57	-1.4578	0.793385	0.717338	0.232747	2.21087	5e-08
Computer	HDL cholesterol	Simple mode	35	0.200168	0.15125	0.19	-0.0962828	0.496619	1.22161	0.908207	1.64316	5e-08
Computer	HDL cholesterol	Weighted median	35	0.169888	0.0815372	0.04	0.0100754	0.329701	1.18517	1.01013	1.39055	5e-08
Computer	HDL cholesterol	Weighted mode	35	0.214532	0.147507	0.16	-0.0745812	0.503644	1.23928	0.928132	1.65474	5e-08
Computer	Ice-cream intake	IVW (fixed effects)	22	-0.0717058	0.0493767	0.15	-0.168484	0.0250726	0.930805	0.844945	1.02539	5e-08
Computer	Ice-cream intake	IVW (random effects)	22	-0.0717058	0.0491344	0.14	-0.168009	0.0245975	0.930805	0.845346	1.0249	5e-08
Computer	Ice-cream intake	MR Egger	22	0.256332	0.407247	0.54	-0.541872	1.05454	1.29218	0.581658	2.87064	5e-08
Computer	Ice-cream intake	Simple mode	22	-0.0911981	0.129721	0.49	-0.345452	0.163055	0.912837	0.707901	1.1771	5e-08
Computer	Ice-cream intake	Weighted median	22	-0.0441783	0.0695808	0.53	-0.180557	0.0922002	0.956783	0.834805	1.09658	5e-08
Computer	Ice-cream intake	Weighted mode	22	-0.110435	0.121953	0.38	-0.349463	0.128593	0.895445	0.705067	1.13723	5e-08
Computer	LDL cholesterol	IVW (fixed effects)	35	-0.192111	0.100698	0.06	-0.389479	0.00525649	0.825215	0.67741	1.00527	5e-08
Computer	LDL cholesterol	IVW (random effects)	35	-0.192111	0.100698	0.06	-0.389479	0.00525649	0.825215	0.67741	1.00527	5e-08
Computer	LDL cholesterol	MR Egger	35	-0.939511	0.644806	0.15	-2.20333	0.324308	0.390819	0.110435	1.38307	5e-08
Computer	LDL cholesterol	Simple mode	35	-0.0318156	0.178012	0.86	-0.38072	0.317089	0.968685	0.683369	1.37312	5e-08
Computer	LDL cholesterol	Weighted median	35	-0.0767778	0.0955738	0.42	-0.264102	0.110547	0.926096	0.767895	1.11689	5e-08
Computer	LDL cholesterol	Weighted mode	35	-0.0577742	0.17971	0.75	-0.410005	0.294457	0.943863	0.663647	1.3424	5e-08
Computer	Savoury biscuits intake	IVW (fixed effects)	22	-0.00527201	0.0153681	0.73	-0.0353935	0.0248495	0.994742	0.965226	1.02516	5e-08
Computer	Savoury biscuits intake	IVW (random effects)	22	-0.00527201	0.0147274	0.72	-0.0341378	0.0235937	0.994742	0.966438	1.02387	5e-08
Computer	Savoury biscuits intake	MR Egger	22	0.0405034	0.126337	0.75	-0.207118	0.288125	1.04133	0.812924	1.33392	5e-08
Computer	Savoury biscuits intake	Simple mode	22	0.00465418	0.0427641	0.91	-0.0791635	0.0884719	1.00467	0.923889	1.0925	5e-08
Computer	Savoury biscuits intake	Weighted median	22	0.00176729	0.021519	0.93	-0.0404099	0.0439444	1.00177	0.960396	1.04492	5e-08
Computer	Savoury biscuits intake	Weighted mode	22	0.00647213	0.040332	0.87	-0.0725786	0.0855229	1.00649	0.929993	1.08929	5e-08
Computer	Sweets intake	IVW (fixed effects)	22	-0.0574278	0.0603976	0.34	-0.175807	0.0609515	0.94419	0.83878	1.06285	5e-08
Computer	Sweets intake	IVW (random effects)	22	-0.0574278	0.0603976	0.34	-0.175807	0.0609515	0.94419	0.83878	1.06285	5e-08
Computer	Sweets intake	MR Egger	22	0.765284	0.480908	0.13	-0.177295	1.70786	2.1496	0.837533	5.51716	5e-08
Computer	Sweets intake	Simple mode	22	0.0347936	0.166312	0.84	-0.291178	0.360765	1.03541	0.747383	1.43443	5e-08
Computer	Sweets intake	Weighted median	22	-0.00909852	0.0845945	0.91	-0.174904	0.156707	0.990943	0.839538	1.16965	5e-08
Computer	Sweets intake	Weighted mode	22	0.038532	0.149462	0.8	-0.254414	0.331478	1.03928	0.775371	1.39303	5e-08
Computer	Tea intake	IVW (fixed effects)	22	-0.144666	0.0432366	<0.001	-0.22941	-0.0599223	0.865311	0.795003	0.941838	5e-08
Computer	Tea intake	IVW (random effects)	22	-0.144666	0.0432366	<0.001	-0.22941	-0.0599223	0.865311	0.795003	0.941838	5e-08
Computer	Tea intake	MR Egger	22	-0.568081	0.351687	0.12	-1.25739	0.121226	0.566612	0.284396	1.12888	5e-08
Computer	Tea intake	Simple mode	22	-0.197003	0.107194	0.08	-0.407104	0.0130969	0.821188	0.665575	1.01318	5e-08
Computer	Tea intake	Weighted median	22	-0.16881	0.0487961	<0.001	-0.264451	-0.0731699	0.844669	0.767628	0.929443	5e-08
Computer	Tea intake	Weighted mode	22	-0.212054	0.106833	0.06	-0.421446	-0.00266185	0.808921	0.656097	0.997342	5e-08
Computer	Triglycerides	IVW (fixed effects)	35	-0.0600749	0.0687859	0.38	-0.194895	0.0747454	0.941694	0.822921	1.07761	5e-08
Computer	Triglycerides	IVW (random effects)	35	-0.0600749	0.0687859	0.38	-0.194895	0.0747454	0.941694	0.822921	1.07761	5e-08
Computer	Triglycerides	MR Egger	35	-0.650915	0.440677	0.15	-1.51464	0.212813	0.521568	0.219887	1.23715	5e-08
Computer	Triglycerides	Simple mode	35	-0.148679	0.189504	0.44	-0.520107	0.222749	0.861846	0.594457	1.24951	5e-08
Computer	Triglycerides	Weighted median	35	-0.0786767	0.084399	0.35	-0.244099	0.0867454	0.924339	0.78341	1.09062	5e-08
Computer	Triglycerides	Weighted mode	35	-0.154416	0.178829	0.39	-0.50492	0.196088	0.856916	0.603554	1.21663	5e-08
Computer	Type 2 diabetes	IVW (fixed effects)	40	-0.140683	0.105408	0.18	-0.347282	0.065916	0.868765	0.706606	1.06814	5e-08
Computer	Type 2 diabetes	IVW (random effects)	40	-0.140683	0.105408	0.18	-0.347282	0.065916	0.868765	0.706606	1.06814	5e-08
Computer	Type 2 diabetes	MR Egger	40	0.348784	0.73133	0.64	-1.08462	1.78219	1.41734	0.338029	5.94286	5e-08
Computer	Type 2 diabetes	Simple mode	40	-0.286824	0.295344	0.34	-0.865698	0.292049	0.750644	0.420758	1.33917	5e-08
Computer	Type 2 diabetes	Weighted median	40	-0.157472	0.130734	0.23	-0.41371	0.0987655	0.8543	0.661192	1.10381	5e-08
Computer	Type 2 diabetes	Weighted mode	40	-0.258539	0.287154	0.37	-0.82136	0.304282	0.772179	0.439833	1.35565	5e-08
Computer	Years of schooling	IVW (fixed effects)	22	0.575772	0.0940631	<0.001	0.391408	0.760135	1.7785	1.47906	2.13857	5e-08
Computer	Years of schooling	IVW (random effects)	22	0.575772	0.0940631	<0.001	0.391408	0.760135	1.7785	1.47906	2.13857	5e-08
Computer	Years of schooling	MR Egger	22	1.57276	0.789666	0.06	0.0250095	3.1205	4.81991	1.02532	22.6577	5e-08
Computer	Years of schooling	Simple mode	22	0.289362	0.15384	0.07	-0.0121652	0.590889	1.33557	0.987909	1.80559	5e-08
Computer	Years of schooling	Weighted median	22	0.360095	0.0734239	<0.001	0.216184	0.504005	1.43346	1.24133	1.65534	5e-08
Computer	Years of schooling	Weighted mode	22	0.289362	0.0954314	0.006	0.102316	0.476407	1.33557	1.10773	1.61028	5e-08
Years of schooling	Television	MR Egger	70	-0.495519	0.17919	0.007	-0.846732	-0.144306	0.609255	0.428814	0.865623	5e-08
Years of schooling	Television	IVW (fixed effects)	70	-0.529658	0.0347511	<0.001	-0.59777	-0.461546	0.588806	0.550037	0.630308	5e-08
Years of schooling	Television	IVW (random effects)	70	-0.529658	0.0347511	<0.001	-0.59777	-0.461546	0.588806	0.550037	0.630308	5e-08
Years of schooling	Television	Weighted median	70	-0.436825	0.0331649	<0.001	-0.501829	-0.371822	0.646084	0.605423	0.689477	5e-08
Years of schooling	Television	Weighted mode	70	-0.208101	0.103312	0.05	-0.410593	-0.00560868	0.812125	0.663256	0.994407	5e-08
Years of schooling	Driving	MR Egger	71	-0.0701271	0.139259	0.62	-0.343074	0.20282	0.932275	0.709585	1.22485	5e-08
Years of schooling	Driving	IVW (fixed effects)	71	-0.118212	0.0269554	<0.001	-0.171045	-0.0653795	0.888508	0.842784	0.936712	5e-08
Years of schooling	Driving	IVW (random effects)	71	-0.118212	0.0269554	<0.001	-0.171045	-0.0653795	0.888508	0.842784	0.936712	5e-08
Years of schooling	Driving	Weighted median	71	-0.0587486	0.0268414	0.03	-0.111358	-0.00613946	0.942944	0.894619	0.993879	5e-08
Years of schooling	Driving	Weighted mode	71	-0.0177124	0.0566452	0.76	-0.128737	0.0933121	0.982444	0.879205	1.0978	5e-08
Years of schooling	Computer	MR Egger	71	0.423946	0.153316	0.007	0.123445	0.724446	1.52798	1.13139	2.06359	5e-08
Years of schooling	Computer	IVW (fixed effects)	71	0.302002	0.0297896	<0.001	0.243614	0.36039	1.35256	1.27585	1.43389	5e-08
Years of schooling	Computer	IVW (random effects)	71	0.302002	0.0297896	<0.001	0.243614	0.36039	1.35256	1.27585	1.43389	5e-08
Years of schooling	Computer	Weighted median	71	0.285147	0.0281311	<0.001	0.23001	0.340284	1.32996	1.25861	1.40535	5e-08
Years of schooling	Computer	Weighted mode	71	0.30382	0.0624159	<0.001	0.181485	0.426156	1.35503	1.199	1.53136	5e-08

## Sheet: eTable 8
eTable 8. Heterogeneity, pleiotropy and Steiger directionality test in the associations between leisure sedentary behaviors and the confounding variables
Exposure	Outcome	Rucker's Q for MR-egger			Cochran's Q for IVW				MR Egger intercept			Steiger directionality test				P-value cut-off
		Q	Q_df	Q_pval	Q	Q_df	Q_pval	I^2	Intercept	SE	P-value	R^2_exposure	R^2_outcome	Correct causal direction	P-value
Television	Body mass index	438.096	138	<0.001	448.035	139	<0.001	68.9756	-0.00600655	0.00339468	0.08	0.0156748	0.00236679	TRUE	<0.001	5e-08
Television	Cereal intake	359.11	110	<0.001	360.363	111	<0.001	69.1977	-0.000951236	0.00153557	0.54	0.0132129	0.00129922	TRUE	<0.001	5e-08
Television	Chocolate-covered biscuits intake	157.888	110	0.002	159.107	111	0.002	30.2355	-0.00273867	0.00297203	0.36	0.0132129	0.00253382	TRUE	<0.001	5e-08
Television	Chocolate-covered raisin intake	109.249	110	0.5	109.266	111	0.53	1.58655	-9.51e-05	0.000716799	0.89	0.0132129	0.00195731	TRUE	<0.001	5e-08
Television	Cholesterol, total	537.147	125	<0.001	544.914	126	<0.001	76.8771	0.00746156	0.00555001	0.18	0.0156563	0.00627241	TRUE	<0.001	5e-08
Television	Coffee intake	269.176	110	<0.001	269.215	111	<0.001	58.7691	0.000153527	0.00120357	0.9	0.0132129	0.000871505	TRUE	<0.001	5e-08
Television	Fizzy drink intake	118.834	110	0.27	119.23	111	0.28	6.9028	0.00110124	0.00181809	0.55	0.0132129	0.0020204	TRUE	<0.001	5e-08
Television	Fresh fruit intake	321.199	110	<0.001	321.406	111	<0.001	65.4643	-0.000264976	0.000995874	0.79	0.0132129	0.00109186	TRUE	<0.001	5e-08
Television	Fried potatoes intake	148.137	110	0.009	149.929	111	0.008	25.9649	-0.00394728	0.0034221	0.25	0.0132129	0.00261145	TRUE	<0.001	5e-08
Television	HDL cholesterol	294.657	126	<0.001	317.882	127	<0.001	60.048	0.0121866	0.00386708	0.002	0.0157327	0.00343966	TRUE	<0.001	5e-08
Television	Ice-cream intake	117.383	110	0.3	117.448	111	0.32	5.49035	0.000411006	0.00165701	0.8	0.0132129	0.00184613	TRUE	<0.001	5e-08
Television	LDL cholesterol	459.008	127	<0.001	462.012	128	<0.001	72.2951	0.00473481	0.00519361	0.36	0.0158352	0.00549113	TRUE	<0.001	5e-08
Television	Savoury biscuits intake	149.591	110	0.007	151.672	111	0.006	26.8157	-0.000720209	0.0005822	0.22	0.0132129	0.00237594	TRUE	<0.001	5e-08
Television	Sweets intake	111.637	110	0.44	114.784	111	0.38	3.2965	-0.00337141	0.00191452	0.08	0.0132129	0.00191505	TRUE	<0.001	5e-08
Television	Tea intake	295.622	110	<0.001	296.465	111	<0.001	62.5588	0.000927458	0.00165572	0.58	0.0132129	0.000747535	TRUE	<0.001	5e-08
Television	Triglycerides	401.656	127	<0.001	402.97	128	<0.001	68.2359	-0.00282008	0.00437423	0.52	0.0158352	0.00452543	TRUE	<0.001	5e-08
Television	Type 2 diabetes	458.779	152	<0.001	459.275	153	<0.001	66.6866	-0.0027062	0.00667753	0.69	0.0169273	0.0105062	TRUE	<0.001	5e-08
Television	Years of schooling	454.969	109	<0.001	454.972	110	<0.001	75.8227	-6.54958e-05	0.00257967	0.98	0.0130951	0.00527976	TRUE	<0.001	5e-08
Driving	Body mass index	18.5085	3	<0.001	21.4032	4	<0.001	81.3112	-0.0293901	0.0429062	0.54	0.000472933	8.38414e-05	TRUE	<0.001	5e-08
Driving	Cereal intake	4.28713	2	0.12	13.9149	3	0.003	78.4404	0.0245833	0.0115997	0.17	0.000397627	3.5e-05	TRUE	<0.001	5e-08
Driving	Chocolate-covered biscuits intake	1.75815	2	0.42	8.45905	3	0.04	64.535	-0.0598249	0.0231108	0.12	0.000397627	0.000138545	TRUE	0.05	5e-08
Driving	Chocolate-covered raisin intake	1.91832	2	0.38	2.02254	3	0.57	48.3284	0.00215586	0.00667793	0.78	0.000397627	3.16e-05	TRUE	<0.001	5e-08
Driving	Cholesterol, total	7.13356	3	0.07	7.13639	4	0.13	43.9493	-0.00123337	0.0357671	0.97	0.000472933	0.000133794	TRUE	0.005	5e-08
Driving	Coffee intake	4.99707	2	0.08	5.15245	3	0.16	41.7753	0.00282839	0.0113417	0.83	0.000397627	1.46e-05	TRUE	<0.001	5e-08
Driving	Fizzy drink intake	0.297618	2	0.86	0.402852	3	0.94	644.69	-0.00528632	0.0162958	0.78	0.000397627	2.09e-05	TRUE	<0.001	5e-08
Driving	Fresh fruit intake	2.66506	2	0.26	5.06294	3	0.17	40.7459	0.00841322	0.00627172	0.31	0.000397627	1.58e-05	TRUE	<0.001	5e-08
Driving	Fried potatoes intake	1.6192	2	0.45	1.79598	3	0.62	67.0397	-0.0115507	0.0274721	0.72	0.000397627	5.35e-05	TRUE	0.003	5e-08
Driving	HDL cholesterol	25.9245	3	<0.001	26.1636	4	<0.001	84.7116	-0.0107579	0.0646793	0.88	0.000472933	0.000336815	TRUE	0.35	5e-08
Driving	Ice-cream intake	5.4223	2	0.07	8.11477	3	0.04	63.0304	0.0245209	0.0246058	0.42	0.000397627	0.000131189	TRUE	0.04	5e-08
Driving	LDL cholesterol	9.51838	3	0.02	9.69444	4	0.05	58.7392	-0.00990076	0.0420299	0.83	0.000472933	0.000180426	TRUE	0.02	5e-08
Driving	Savoury biscuits intake	3.77385	2	0.15	5.23797	3	0.16	42.7259	0.00562794	0.00638909	0.47	0.000397627	0.000125653	TRUE	0.04	5e-08
Driving	Sweets intake	1.45545	2	0.48	1.48494	3	0.69	102.029	0.00304038	0.017705	0.88	0.000397627	5.63e-05	TRUE	0.003	5e-08
Driving	Tea intake	9.47215	2	0.009	10.1969	3	0.02	70.5793	0.00801647	0.0204927	0.73	0.000397627	2.29e-05	TRUE	<0.001	5e-08
Driving	Triglycerides	22.1386	3	<0.001	22.2581	4	<0.001	82.029	0.00738798	0.0580486	0.91	0.000472933	0.000372108	TRUE	0.5	5e-08
Driving	Type 2 diabetes	14.3695	3	0.002	15.1989	4	0.004	73.6823	-0.0315592	0.0758388	0.71	0.000472933	0.000293634	TRUE	0.28	5e-08
Driving	Years of schooling	9.30994	2	0.01	18.8374	3	<0.001	84.0742	0.0346364	0.0242105	0.29	0.000397627	0.000186275	TRUE	0.01	5e-08
Computer	Body mass index	99.5221	38	<0.001	99.5707	39	<0.001	60.8319	-0.000961738	0.00705894	0.89	0.00408265	0.000422301	TRUE	<0.001	5e-08
Computer	Cereal intake	115.298	20	<0.001	119.348	21	<0.001	82.4044	-0.0068102	0.0081249	0.41	0.00257428	0.000357505	TRUE	<0.001	5e-08
Computer	Chocolate-covered biscuits intake	13.2856	20	0.86	15.6034	21	0.79	34.5858	0.0149839	0.00984212	0.14	0.00257428	0.000276078	TRUE	<0.001	5e-08
Computer	Chocolate-covered raisin intake	19.226	20	0.51	19.3073	21	0.57	8.7674	0.000810422	0.00284387	0.78	0.00257428	0.000298444	TRUE	<0.001	5e-08
Computer	Cholesterol, total	61.1261	33	0.002	66.8021	34	<0.001	49.1034	0.0141941	0.00810859	0.09	0.00388261	0.000793918	TRUE	<0.001	5e-08
Computer	Coffee intake	130.412	20	<0.001	132.684	21	<0.001	84.1729	-0.00461956	0.00782723	0.56	0.00257428	0.000361624	TRUE	<0.001	5e-08
Computer	Fizzy drink intake	16.0863	20	0.71	16.5418	21	0.74	26.9511	-0.00468357	0.00693982	0.51	0.00257428	0.000340249	TRUE	<0.001	5e-08
Computer	Fresh fruit intake	73.2245	20	<0.001	76.9779	21	<0.001	72.7194	-0.00449612	0.00444054	0.32	0.00257428	0.000219082	TRUE	<0.001	5e-08
Computer	Fried potatoes intake	19.3602	20	0.5	21.7047	21	0.42	3.24682	0.0179141	0.0116994	0.14	0.00257428	0.000383447	TRUE	<0.001	5e-08
Computer	HDL cholesterol	77.4418	33	<0.001	78.2683	34	<0.001	56.5597	0.00515554	0.00868698	0.56	0.00388261	0.00074483	TRUE	<0.001	5e-08
Computer	Ice-cream intake	20.1314	20	0.45	20.7944	21	0.47	0.988951	-0.0051815	0.00638486	0.43	0.00257428	0.000357229	TRUE	<0.001	5e-08
Computer	LDL cholesterol	84.4807	33	<0.001	88.0051	34	<0.001	61.3659	0.0114489	0.00975752	0.25	0.00388261	0.000986	TRUE	<0.001	5e-08
Computer	Savoury biscuits intake	19.1523	20	0.51	19.2856	21	0.57	8.88964	-0.000723042	0.00198073	0.72	0.00257428	0.000302305	TRUE	<0.001	5e-08
Computer	Sweets intake	19.4144	20	0.5	22.385	21	0.38	6.18734	-0.0129951	0.00753973	0.1	0.00257428	0.000380099	TRUE	<0.001	5e-08
Computer	Tea intake	37.58	20	0.01	40.3445	21	0.007	47.9483	0.00668748	0.00551339	0.24	0.00257428	0.000152316	TRUE	<0.001	5e-08
Computer	Triglycerides	48.02	33	0.04	50.6995	34	0.03	32.9382	0.00904491	0.00666545	0.18	0.00388261	0.000623934	TRUE	<0.001	5e-08
Computer	Type 2 diabetes	54.7802	38	0.04	55.4399	39	0.04	29.6535	-0.00760208	0.0112383	0.5	0.00408884	0.000923605	TRUE	<0.001	5e-08
Computer	Years of schooling	125.433	20	<0.001	135.569	21	<0.001	84.5098	-0.0155488	0.0122304	0.22	0.00257428	0.0015596	TRUE	<0.001	5e-08
Years of schooling	Television	315.503	68	<0.001	315.678	69	<0.001	78.1423	-0.000611328	0.00314698	0.84	0.010198	0.00384892	TRUE	<0.001	5e-08
Years of schooling	Driving	183.378	69	<0.001	183.707	70	<0.001	61.8959	-0.000858934	0.00243991	0.73	0.0103214	0.000611869	TRUE	<0.001	5e-08
Years of schooling	Computer	227.532	69	<0.001	229.701	70	<0.001	69.5256	-0.0021783	0.00268627	0.42	0.0103214	0.00149655	TRUE	<0.001	5e-08

## Sheet: eTable 9
eTable 9. Results of multivariable Mendelian randomization between television watching, covariate risk factors and three female cancers
(P-value cut-off of SNPs is 5E-08. MVMR stands for multivariable Mendelian randomization, BMI for body mass index, HDL for high density lipoprotein, LDL for low density lipoprotein.)
Primary exposure	Secondary exposure	Outcome	Method	No. of SNP	Beta	SE	P-value	Lower 95%CI	Upper 95%CI	OR	Lower 95%CI of OR	Upper 95%CI of OR	P-value cut -off
Television	BMI	Breast cancer	MVMR	63	0.384009	0.0961697	<0.001	0.195517	0.572502	1.46816	1.21594	1.7727	5e-08
Television	Cereal intake	Breast cancer	MVMR	116	0.211242	0.0747877	0.005	0.0646583	0.357826	1.23521	1.06679	1.43022	5e-08
Television	Chocolate-covered biscuits intake	Breast cancer	MVMR	118	0.166221	0.0563091	0.003	0.0558551	0.276587	1.18083	1.05744	1.31862	5e-07
Television	Chocolate-covered raisin intake	Breast cancer	MVMR	118	0.18358	0.0659575	0.005	0.0543038	0.312857	1.20151	1.05581	1.36733	5e-08
Television	Cholesterol	Breast cancer	MVMR	62	0.27281	0.0810758	<0.001	0.113901	0.431718	1.31365	1.12064	1.5399	5e-08
Television	Coffee intake	Breast cancer	MVMR	114	0.179069	0.0752742	0.02	0.0315314	0.326606	1.1961	1.03203	1.38626	5e-08
Television	Fizzy drink intake	Breast cancer	MVMR	118	0.135123	0.0590646	0.02	0.019356	0.250889	1.14468	1.01954	1.28517	5e-07
Television	Fresh fruit intake	Breast cancer	MVMR	113	0.124385	0.0642344	0.05	-0.00151454	0.250284	1.13245	0.998487	1.28439	5e-08
Television	Fried potatoes intake	Breast cancer	MVMR	118	0.192869	0.0658672	0.003	0.0637693	0.321969	1.21272	1.06585	1.37984	5e-08
Television	HDL cholesterol	Breast cancer	MVMR	59	0.30386	0.0878945	<0.001	0.131587	0.476133	1.35508	1.14064	1.60984	5e-08
Television	Ice-cream intake	Breast cancer	MVMR	118	0.201376	0.0656306	0.002	0.0727402	0.330012	1.22308	1.07545	1.39099	5e-08
Television	LDL cholesterol	Breast cancer	MVMR	60	0.250131	0.0859666	0.004	0.0816361	0.418625	1.28419	1.08506	1.51987	5e-08
Television	Savoury biscuits intake	Breast cancer	MVMR	118	0.188345	0.0658852	0.004	0.0592099	0.31748	1.20725	1.061	1.37366	5e-08
Television	Sweets intake	Breast cancer	MVMR	118	0.200695	0.0662709	0.002	0.070804	0.330586	1.22225	1.07337	1.39178	5e-08
Television	Tea intake	Breast cancer	MVMR	111	0.198349	0.0680221	0.004	0.0650259	0.331673	1.21939	1.06719	1.3933	5e-08
Television	Triglycerides	Breast cancer	MVMR	63	0.288001	0.0916431	0.002	0.10838	0.467621	1.33376	1.11447	1.59619	5e-08
Television	Type 2 diabetes	Breast cancer	MVMR	78	0.258938	0.0894958	0.004	0.0835258	0.434349	1.29555	1.08711	1.54396	5e-08
Television	Year of schooling	Breast cancer	MVMR	115	0.130438	0.0987479	0.19	-0.0631075	0.323984	1.13933	0.938843	1.38263	5e-08
Television	BMI	Endometrial cancer	MVMR	65	0.246542	0.151978	0.1	-0.0513355	0.544419	1.27959	0.94996	1.72361	5e-08
Television	Cereal intake	Endometrial cancer	MVMR	122	0.342778	0.1211	0.005	0.105422	0.580134	1.40886	1.11118	1.78628	5e-08
Television	Chocolate-covered biscuits intake	Endometrial cancer	MVMR	124	0.288051	0.101982	0.005	0.0881658	0.487937	1.33383	1.09217	1.62895	5e-07
Television	Chocolate-covered raisin intake	Endometrial cancer	MVMR	124	0.297782	0.113666	0.009	0.0749961	0.520568	1.34687	1.07788	1.68298	5e-08
Television	Cholesterol	Endometrial cancer	MVMR	64	0.409961	0.168949	0.02	0.0788216	0.7411	1.50676	1.08201	2.09824	5e-08
Television	Coffee intake	Endometrial cancer	MVMR	120	0.316891	0.114873	0.006	0.0917396	0.542042	1.37285	1.09608	1.71951	5e-08
Television	Fizzy drink intake	Endometrial cancer	MVMR	124	0.239123	0.10414	0.02	0.0350084	0.443237	1.27013	1.03563	1.55774	5e-07
Television	Fresh fruit intake	Endometrial cancer	MVMR	119	0.328319	0.114857	0.004	0.1032	0.553439	1.38863	1.10871	1.73922	5e-08
Television	Fried potatoes intake	Endometrial cancer	MVMR	124	0.295665	0.113592	0.009	0.0730239	0.518306	1.34402	1.07576	1.67918	5e-08
Television	HDL cholesterol	Endometrial cancer	MVMR	60	0.456105	0.152317	0.003	0.157564	0.754645	1.57792	1.17066	2.12686	5e-08
Television	Ice-cream intake	Endometrial cancer	MVMR	124	0.304881	0.11394	0.007	0.0815594	0.528203	1.35646	1.08498	1.69588	5e-08
Television	LDL cholesterol	Endometrial cancer	MVMR	62	0.491333	0.168585	0.004	0.160906	0.821759	1.63449	1.17457	2.2745	5e-08
Television	Savoury biscuits intake	Endometrial cancer	MVMR	124	0.30489	0.113641	0.007	0.0821524	0.527627	1.35648	1.08562	1.69491	5e-08
Television	Sweets intake	Endometrial cancer	MVMR	124	0.281043	0.11673	0.02	0.0522531	0.509833	1.32451	1.05364	1.66501	5e-08
Television	Tea intake	Endometrial cancer	MVMR	116	0.296179	0.112452	0.008	0.0757726	0.516585	1.34471	1.07872	1.67629	5e-08
Television	Triglycerides	Endometrial cancer	MVMR	64	0.421484	0.145706	0.004	0.135901	0.707067	1.52422	1.14557	2.02803	5e-08
Television	Type 2 diabetes	Endometrial cancer	MVMR	82	0.249983	0.139764	0.07	-0.0239539	0.523921	1.284	0.976331	1.68864	5e-08
Television	Year of schooling	Endometrial cancer	MVMR	119	0.164384	0.147603	0.27	-0.124918	0.453686	1.17867	0.882569	1.5741	5e-08
Television	BMI	Endometrial cancer (Endometrioid histology)	MVMR	65	0.269385	0.163789	0.1	-0.0516406	0.590411	1.30916	0.94967	1.80473	5e-08
Television	Cereal intake	Endometrial cancer (Endometrioid histology)	MVMR	122	0.311294	0.140098	0.03	0.0367014	0.585886	1.36519	1.03738	1.79658	5e-08
Television	Chocolate-covered biscuits intake	Endometrial cancer (Endometrioid histology)	MVMR	124	0.22427	0.118092	0.06	-0.00719059	0.455731	1.25141	0.992835	1.57733	5e-07
Television	Chocolate-covered raisin intake	Endometrial cancer (Endometrioid histology)	MVMR	124	0.267212	0.132769	0.04	0.00698456	0.527439	1.30632	1.00701	1.69459	5e-08
Television	Cholesterol	Endometrial cancer (Endometrioid histology)	MVMR	64	0.38067	0.182429	0.04	0.0231101	0.73823	1.46326	1.02338	2.09223	5e-08
Television	Coffee intake	Endometrial cancer (Endometrioid histology)	MVMR	120	0.262297	0.133357	0.05	0.000916861	0.523676	1.29991	1.00092	1.68822	5e-08
Television	Fizzy drink intake	Endometrial cancer (Endometrioid histology)	MVMR	124	0.187506	0.120272	0.12	-0.0482272	0.423239	1.20624	0.952917	1.5269	5e-07
Television	Fresh fruit intake	Endometrial cancer (Endometrioid histology)	MVMR	119	0.338381	0.135889	0.01	0.0720396	0.604723	1.40268	1.0747	1.83075	5e-08
Television	Fried potatoes intake	Endometrial cancer (Endometrioid histology)	MVMR	124	0.270399	0.1328	0.04	0.0101099	0.530688	1.31049	1.01016	1.7001	5e-08
Television	HDL cholesterol	Endometrial cancer (Endometrioid histology)	MVMR	60	0.452411	0.177516	0.01	0.10448	0.800341	1.5721	1.11013	2.2263	5e-08
Television	Ice-cream intake	Endometrial cancer (Endometrioid histology)	MVMR	124	0.273944	0.133191	0.04	0.0128899	0.534999	1.31514	1.01297	1.70745	5e-08
Television	LDL cholesterol	Endometrial cancer (Endometrioid histology)	MVMR	62	0.489478	0.179802	0.006	0.137065	0.841891	1.63146	1.1469	2.32075	5e-08
Television	Savoury biscuits intake	Endometrial cancer (Endometrioid histology)	MVMR	124	0.272362	0.132794	0.04	0.0120862	0.532639	1.31306	1.01216	1.70342	5e-08
Television	Sweets intake	Endometrial cancer (Endometrioid histology)	MVMR	124	0.269688	0.135788	0.05	0.0035426	0.535833	1.30956	1.00355	1.70887	5e-08
Television	Tea intake	Endometrial cancer (Endometrioid histology)	MVMR	116	0.285923	0.133492	0.03	0.0242784	0.547568	1.33099	1.02458	1.72904	5e-08
Television	Triglycerides	Endometrial cancer (Endometrioid histology)	MVMR	64	0.375948	0.164988	0.02	0.0525711	0.699325	1.45637	1.05398	2.01239	5e-08
Television	Type 2 diabetes	Endometrial cancer (Endometrioid histology)	MVMR	82	0.172069	0.167158	0.3	-0.155561	0.499699	1.18776	0.855935	1.64822	5e-08
Television	Year of schooling	Endometrial cancer (Endometrioid histology)	MVMR	119	0.0810692	0.173322	0.64	-0.258641	0.42078	1.08445	0.7721	1.52315	5e-08
Television	BMI	Endometrial cancer (Non-endometrioid histology)	MVMR	64	0.225513	0.414515	0.59	-0.586936	1.03796	1.25297	0.556028	2.82346	5e-08
Television	Cereal intake	Endometrial cancer (Non-endometrioid histology)	MVMR	121	0.0956787	0.312239	0.76	-0.516309	0.707667	1.10041	0.596719	2.02925	5e-08
Television	Chocolate-covered biscuits intake	Endometrial cancer (Non-endometrioid histology)	MVMR	123	0.275054	0.261113	0.29	-0.236727	0.786835	1.3166	0.789207	2.19643	5e-07
Television	Chocolate-covered raisin intake	Endometrial cancer (Non-endometrioid histology)	MVMR	123	0.174405	0.294912	0.55	-0.403622	0.752432	1.19054	0.667897	2.12216	5e-08
Television	Cholesterol	Endometrial cancer (Non-endometrioid histology)	MVMR	63	0.30343	0.438097	0.49	-0.55524	1.1621	1.3545	0.573935	3.19664	5e-08
Television	Coffee intake	Endometrial cancer (Non-endometrioid histology)	MVMR	119	0.197938	0.282154	0.48	-0.355084	0.75096	1.21889	0.701115	2.11903	5e-08
Television	Fizzy drink intake	Endometrial cancer (Non-endometrioid histology)	MVMR	123	0.186411	0.270504	0.49	-0.343777	0.7166	1.20492	0.709087	2.04746	5e-07
Television	Fresh fruit intake	Endometrial cancer (Non-endometrioid histology)	MVMR	118	0.129804	0.300847	0.67	-0.459856	0.719463	1.13861	0.631375	2.05333	5e-08
Television	Fried potatoes intake	Endometrial cancer (Non-endometrioid histology)	MVMR	123	0.19534	0.295109	0.51	-0.383074	0.773753	1.21572	0.681762	2.16789	5e-08
Television	HDL cholesterol	Endometrial cancer (Non-endometrioid histology)	MVMR	59	0.478205	0.450883	0.29	-0.405526	1.36194	1.61318	0.666626	3.90374	5e-08
Television	Ice-cream intake	Endometrial cancer (Non-endometrioid histology)	MVMR	123	0.220808	0.294745	0.45	-0.356892	0.798508	1.24708	0.699848	2.22222	5e-08
Television	LDL cholesterol	Endometrial cancer (Non-endometrioid histology)	MVMR	61	0.477675	0.414022	0.25	-0.333808	1.28916	1.61232	0.716191	3.62973	5e-08
Television	Savoury biscuits intake	Endometrial cancer (Non-endometrioid histology)	MVMR	123	0.202898	0.294769	0.49	-0.374849	0.780645	1.22495	0.687393	2.18288	5e-08
Television	Sweets intake	Endometrial cancer (Non-endometrioid histology)	MVMR	123	0.0400477	0.29776	0.89	-0.543562	0.623657	1.04086	0.580676	1.86574	5e-08
Television	Tea intake	Endometrial cancer (Non-endometrioid histology)	MVMR	115	0.333192	0.309978	0.28	-0.274365	0.94075	1.39542	0.760055	2.5619	5e-08
Television	Triglycerides	Endometrial cancer (Non-endometrioid histology)	MVMR	63	0.668367	0.400796	0.1	-0.117193	1.45393	1.95105	0.889413	4.27989	5e-08
Television	Type 2 diabetes	Endometrial cancer (Non-endometrioid histology)	MVMR	81	0.227765	0.340595	0.5	-0.439801	0.895332	1.25579	0.644165	2.44815	5e-08
Television	Year of schooling	Endometrial cancer (Non-endometrioid histology)	MVMR	118	0.588942	0.407144	0.15	-0.20906	1.38695	1.80208	0.811346	4.0026	5e-08
Television	BMI	ER- Breast cancer	MVMR	63	0.443118	0.142601	0.002	0.16362	0.722616	1.55756	1.17777	2.05981	5e-08
Television	Cereal intake	ER- Breast cancer	MVMR	116	0.273074	0.104738	0.009	0.0677879	0.47836	1.314	1.07014	1.61343	5e-08
Television	Chocolate-covered biscuits intake	ER- Breast cancer	MVMR	118	0.276818	0.0829174	<0.001	0.1143	0.439336	1.31893	1.12109	1.55168	5e-07
Television	Chocolate-covered raisin intake	ER- Breast cancer	MVMR	118	0.289497	0.10089	0.004	0.0917519	0.487242	1.33576	1.09609	1.62782	5e-08
Television	Cholesterol	ER- Breast cancer	MVMR	62	0.280405	0.117589	0.02	0.049931	0.51088	1.32367	1.0512	1.66676	5e-08
Television	Coffee intake	ER- Breast cancer	MVMR	114	0.284956	0.109628	0.009	0.0700845	0.499828	1.3297	1.0726	1.64844	5e-08
Television	Fizzy drink intake	ER- Breast cancer	MVMR	118	0.306431	0.0839035	<0.001	0.141981	0.470882	1.35857	1.15255	1.60141	5e-07
Television	Fresh fruit intake	ER- Breast cancer	MVMR	113	0.225769	0.108996	0.04	0.0121367	0.439401	1.25329	1.01221	1.55178	5e-08
Television	Fried potatoes intake	ER- Breast cancer	MVMR	118	0.294371	0.100684	0.003	0.0970299	0.491713	1.34228	1.10189	1.63511	5e-08
Television	HDL cholesterol	ER- Breast cancer	MVMR	59	0.419596	0.127043	<0.001	0.170591	0.668601	1.52135	1.18601	1.95151	5e-08
Television	Ice-cream intake	ER- Breast cancer	MVMR	118	0.317127	0.099665	0.001	0.121784	0.512471	1.37318	1.12951	1.66941	5e-08
Television	LDL cholesterol	ER- Breast cancer	MVMR	60	0.295037	0.127752	0.02	0.0446437	0.545431	1.34318	1.04566	1.72535	5e-08
Television	Savoury biscuits intake	ER- Breast cancer	MVMR	118	0.29689	0.100963	0.003	0.0990025	0.494778	1.34567	1.10407	1.64013	5e-08
Television	Sweets intake	ER- Breast cancer	MVMR	118	0.319645	0.100927	0.002	0.121828	0.517462	1.37664	1.12956	1.67776	5e-08
Television	Tea intake	ER- Breast cancer	MVMR	111	0.320207	0.105629	0.002	0.113173	0.52724	1.37741	1.11983	1.69425	5e-08
Television	Triglycerides	ER- Breast cancer	MVMR	63	0.331197	0.128119	0.01	0.0800839	0.582311	1.39263	1.08338	1.79017	5e-08
Television	Type 2 diabetes	ER- Breast cancer	MVMR	78	0.348963	0.124454	0.005	0.105033	0.592892	1.4176	1.11075	1.80921	5e-08
Television	Year of schooling	ER- Breast cancer	MVMR	115	0.193556	0.140485	0.17	-0.0817947	0.468907	1.21356	0.921461	1.59825	5e-08
Television	BMI	ER+ Breast cancer	MVMR	63	0.367856	0.105784	<0.001	0.160521	0.575192	1.44463	1.17412	1.77747	5e-08
Television	Cereal intake	ER+ Breast cancer	MVMR	116	0.211369	0.0883701	0.02	0.0381631	0.384574	1.23537	1.0389	1.46899	5e-08
Television	Chocolate-covered biscuits intake	ER+ Breast cancer	MVMR	118	0.158674	0.0655755	0.02	0.0301457	0.287202	1.17196	1.0306	1.33269	5e-07
Television	Chocolate-covered raisin intake	ER+ Breast cancer	MVMR	118	0.182698	0.0787393	0.02	0.0283691	0.337027	1.20045	1.02878	1.40078	5e-08
Television	Cholesterol	ER+ Breast cancer	MVMR	62	0.299119	0.0967909	0.002	0.109409	0.488829	1.34867	1.11562	1.63041	5e-08
Television	Coffee intake	ER+ Breast cancer	MVMR	114	0.172809	0.0843015	0.04	0.00757835	0.33804	1.18864	1.00761	1.4022	5e-08
Television	Fizzy drink intake	ER+ Breast cancer	MVMR	118	0.105681	0.0702653	0.13	-0.0320393	0.243401	1.11147	0.968469	1.27558	5e-07
Television	Fresh fruit intake	ER+ Breast cancer	MVMR	113	0.127611	0.0758515	0.09	-0.0210579	0.27628	1.13611	0.979162	1.31822	5e-08
Television	Fried potatoes intake	ER+ Breast cancer	MVMR	118	0.193916	0.0785874	0.01	0.0398847	0.347947	1.21399	1.04069	1.41616	5e-08
Television	HDL cholesterol	ER+ Breast cancer	MVMR	59	0.303803	0.104412	0.004	0.0991543	0.508451	1.355	1.10424	1.66271	5e-08
Television	Ice-cream intake	ER+ Breast cancer	MVMR	118	0.195608	0.0787867	0.01	0.0411865	0.35003	1.21605	1.04205	1.41911	5e-08
Television	LDL cholesterol	ER+ Breast cancer	MVMR	60	0.272735	0.100805	0.007	0.075156	0.470313	1.31355	1.07805	1.6005	5e-08
Television	Savoury biscuits intake	ER+ Breast cancer	MVMR	118	0.184387	0.0784839	0.02	0.0305581	0.338215	1.20248	1.03103	1.40244	5e-08
Television	Sweets intake	ER+ Breast cancer	MVMR	118	0.206908	0.0790005	0.009	0.0520673	0.361749	1.22987	1.05345	1.43584	5e-08
Television	Tea intake	ER+ Breast cancer	MVMR	111	0.191307	0.0790973	0.02	0.0362761	0.346337	1.21083	1.03694	1.41388	5e-08
Television	Triglycerides	ER+ Breast cancer	MVMR	63	0.289944	0.108281	0.007	0.0777126	0.502176	1.33635	1.08081	1.65231	5e-08
Television	Type 2 diabetes	ER+ Breast cancer	MVMR	78	0.291477	0.101902	0.004	0.0917492	0.491205	1.3384	1.09609	1.63428	5e-08
Television	Year of schooling	ER+ Breast cancer	MVMR	115	0.0853251	0.114057	0.45	-0.138227	0.308877	1.08907	0.870901	1.36189	5e-08
Television	BMI	Ovarian cancer	MVMR	63	0.0936075	0.134985	0.49	-0.170964	0.358179	1.09813	0.842852	1.43072	5e-08
Television	Cereal intake	Ovarian cancer	MVMR	116	0.0997611	0.10761	0.35	-0.111154	0.310676	1.10491	0.894801	1.36435	5e-08
Television	Chocolate-covered biscuits intake	Ovarian cancer	MVMR	118	0.203726	0.0873073	0.02	0.0326036	0.374848	1.22596	1.03314	1.45477	5e-07
Television	Chocolate-covered raisin intake	Ovarian cancer	MVMR	118	0.123373	0.103344	0.23	-0.079181	0.325926	1.13131	0.923873	1.38531	5e-08
Television	Cholesterol	Ovarian cancer	MVMR	62	0.233826	0.138638	0.09	-0.0379051	0.505557	1.26342	0.962804	1.65791	5e-08
Television	Coffee intake	Ovarian cancer	MVMR	114	0.122526	0.109924	0.27	-0.0929263	0.337977	1.13035	0.911261	1.40211	5e-08
Television	Fizzy drink intake	Ovarian cancer	MVMR	118	0.164897	0.0895313	0.07	-0.0105843	0.340378	1.17927	0.989472	1.40548	5e-07
Television	Fresh fruit intake	Ovarian cancer	MVMR	113	0.0112939	0.10254	0.91	-0.189684	0.212272	1.01136	0.827221	1.23648	5e-08
Television	Fried potatoes intake	Ovarian cancer	MVMR	118	0.12452	0.102995	0.23	-0.0773507	0.326391	1.13261	0.925565	1.38596	5e-08
Television	HDL cholesterol	Ovarian cancer	MVMR	59	0.295002	0.136108	0.03	0.0282304	0.561774	1.34313	1.02863	1.75378	5e-08
Television	Ice-cream intake	Ovarian cancer	MVMR	118	0.130286	0.103247	0.21	-0.0720782	0.332651	1.13915	0.930458	1.39466	5e-08
Television	LDL cholesterol	Ovarian cancer	MVMR	60	0.287422	0.138076	0.04	0.0167923	0.558052	1.33299	1.01693	1.74727	5e-08
Television	Savoury biscuits intake	Ovarian cancer	MVMR	118	0.109583	0.102361	0.28	-0.0910446	0.31021	1.11581	0.912977	1.36371	5e-08
Television	Sweets intake	Ovarian cancer	MVMR	118	0.100432	0.104653	0.34	-0.104689	0.305553	1.10565	0.900605	1.35737	5e-08
Television	Tea intake	Ovarian cancer	MVMR	111	0.143079	0.104942	0.17	-0.0626081	0.348766	1.15382	0.939312	1.41732	5e-08
Television	Triglycerides	Ovarian cancer	MVMR	63	0.240003	0.129332	0.06	-0.0134869	0.493493	1.27125	0.986604	1.63803	5e-08
Television	Type 2 diabetes	Ovarian cancer	MVMR	78	0.110873	0.114051	0.33	-0.112667	0.334413	1.11725	0.893448	1.39712	5e-08
Television	Year of schooling	Ovarian cancer	MVMR	115	0.061061	0.157063	0.7	-0.246782	0.368904	1.06296	0.781311	1.44615	5e-08
Television	BMI	Ovarian cancer (CCO)	MVMR	63	0.249594	0.368726	0.5	-0.47311	0.972297	1.2835	0.623061	2.64401	5e-08
Television	Cereal intake	Ovarian cancer (CCO)	MVMR	116	0.208606	0.297751	0.48	-0.374986	0.792197	1.23196	0.687299	2.20824	5e-08
Television	Chocolate-covered biscuits intake	Ovarian cancer (CCO)	MVMR	118	0.229262	0.238802	0.34	-0.238789	0.697314	1.25767	0.787581	2.00835	5e-07
Television	Chocolate-covered raisin intake	Ovarian cancer (CCO)	MVMR	118	0.149824	0.287995	0.6	-0.414645	0.714294	1.16163	0.660575	2.04274	5e-08
Television	Cholesterol	Ovarian cancer (CCO)	MVMR	62	0.151951	0.333288	0.65	-0.501295	0.805196	1.1641	0.605746	2.23713	5e-08
Television	Coffee intake	Ovarian cancer (CCO)	MVMR	114	0.2974	0.275338	0.28	-0.242263	0.837063	1.34635	0.78485	2.30957	5e-08
Television	Fizzy drink intake	Ovarian cancer (CCO)	MVMR	118	0.159054	0.241417	0.51	-0.314122	0.632231	1.1724	0.73043	1.8818	5e-07
Television	Fresh fruit intake	Ovarian cancer (CCO)	MVMR	113	0.0893479	0.302438	0.77	-0.50343	0.682126	1.09346	0.604454	1.97808	5e-08
Television	Fried potatoes intake	Ovarian cancer (CCO)	MVMR	118	0.166028	0.28948	0.57	-0.401353	0.733409	1.18061	0.669413	2.08217	5e-08
Television	HDL cholesterol	Ovarian cancer (CCO)	MVMR	59	0.281272	0.386469	0.47	-0.476208	1.03875	1.32481	0.621134	2.82569	5e-08
Television	Ice-cream intake	Ovarian cancer (CCO)	MVMR	118	0.129642	0.28696	0.65	-0.432799	0.692083	1.13842	0.648691	1.99787	5e-08
Television	LDL cholesterol	Ovarian cancer (CCO)	MVMR	60	0.240001	0.345116	0.49	-0.436426	0.916429	1.27125	0.646342	2.50034	5e-08
Television	Savoury biscuits intake	Ovarian cancer (CCO)	MVMR	118	0.153802	0.286958	0.59	-0.408636	0.71624	1.16626	0.664556	2.04672	5e-08
Television	Sweets intake	Ovarian cancer (CCO)	MVMR	118	0.129728	0.291197	0.66	-0.441017	0.700474	1.13852	0.643382	2.01471	5e-08
Television	Tea intake	Ovarian cancer (CCO)	MVMR	111	0.256802	0.276166	0.35	-0.284483	0.798088	1.29279	0.752403	2.22129	5e-08
Television	Triglycerides	Ovarian cancer (CCO)	MVMR	63	0.115519	0.399457	0.77	-0.667417	0.898454	1.12246	0.513032	2.4558	5e-08
Television	Type 2 diabetes	Ovarian cancer (CCO)	MVMR	78	0.528669	0.295786	0.07	-0.0510724	1.10841	1.69667	0.95021	3.02954	5e-08
Television	Year of schooling	Ovarian cancer (CCO)	MVMR	115	0.302903	0.401937	0.45	-0.484893	1.0907	1.35378	0.615763	2.97635	5e-08
Television	BMI	Ovarian cancer (EO)	MVMR	63	-0.368176	0.29644	0.21	-0.949198	0.212846	0.691995	0.387051	1.23719	5e-08
Television	Cereal intake	Ovarian cancer (EO)	MVMR	116	-0.155777	0.221283	0.48	-0.589491	0.277938	0.85575	0.55461	1.3204	5e-08
Television	Chocolate-covered biscuits intake	Ovarian cancer (EO)	MVMR	118	-0.0586418	0.177899	0.74	-0.407325	0.290041	0.943044	0.665428	1.33648	5e-07
Television	Chocolate-covered raisin intake	Ovarian cancer (EO)	MVMR	118	-0.154697	0.210351	0.46	-0.566986	0.257591	0.856674	0.567233	1.29381	5e-08
Television	Cholesterol	Ovarian cancer (EO)	MVMR	62	0.145328	0.313216	0.64	-0.468574	0.759231	1.15642	0.625894	2.13663	5e-08
Television	Coffee intake	Ovarian cancer (EO)	MVMR	114	-0.0447746	0.212258	0.83	-0.460801	0.371252	0.956213	0.630778	1.44955	5e-08
Television	Fizzy drink intake	Ovarian cancer (EO)	MVMR	118	-0.0768963	0.181148	0.67	-0.431946	0.278154	0.925986	0.649244	1.32069	5e-07
Television	Fresh fruit intake	Ovarian cancer (EO)	MVMR	113	-0.169529	0.221467	0.44	-0.603604	0.264546	0.844062	0.546837	1.30284	5e-08
Television	Fried potatoes intake	Ovarian cancer (EO)	MVMR	118	-0.148535	0.210039	0.48	-0.560211	0.263142	0.86197	0.571089	1.30101	5e-08
Television	HDL cholesterol	Ovarian cancer (EO)	MVMR	59	0.0831082	0.296486	0.78	-0.498004	0.66422	1.08666	0.607742	1.94298	5e-08
Television	Ice-cream intake	Ovarian cancer (EO)	MVMR	118	-0.111347	0.21028	0.6	-0.523496	0.300801	0.894628	0.592446	1.35094	5e-08
Television	LDL cholesterol	Ovarian cancer (EO)	MVMR	60	0.145834	0.323404	0.65	-0.488039	0.779706	1.157	0.613829	2.18083	5e-08
Television	Savoury biscuits intake	Ovarian cancer (EO)	MVMR	118	-0.135363	0.210873	0.52	-0.548673	0.277948	0.873399	0.577716	1.32042	5e-08
Television	Sweets intake	Ovarian cancer (EO)	MVMR	118	-0.171335	0.211931	0.42	-0.58672	0.244049	0.842539	0.556149	1.27641	5e-08
Television	Tea intake	Ovarian cancer (EO)	MVMR	111	-0.0913821	0.214355	0.67	-0.511518	0.328754	0.912669	0.599585	1.38924	5e-08
Television	Triglycerides	Ovarian cancer (EO)	MVMR	63	0.0773895	0.289022	0.79	-0.489095	0.643874	1.08046	0.613181	1.90384	5e-08
Television	Type 2 diabetes	Ovarian cancer (EO)	MVMR	78	-0.0546975	0.240701	0.82	-0.526471	0.417076	0.946771	0.590686	1.51752	5e-08
Television	Year of schooling	Ovarian cancer (EO)	MVMR	115	-0.319968	0.286053	0.26	-0.880631	0.240695	0.726172	0.414521	1.27213	5e-08
Television	BMI	Ovarian cancer (HGS)	MVMR	63	0.162474	0.156495	0.3	-0.144257	0.469204	1.17642	0.865665	1.59872	5e-08
Television	Cereal intake	Ovarian cancer (HGS)	MVMR	116	0.177225	0.120258	0.14	-0.0584804	0.412931	1.1939	0.943197	1.51124	5e-08
Television	Chocolate-covered biscuits intake	Ovarian cancer (HGS)	MVMR	118	0.286841	0.100988	0.005	0.088904	0.484778	1.33221	1.09298	1.62381	5e-07
Television	Chocolate-covered raisin intake	Ovarian cancer (HGS)	MVMR	118	0.213271	0.117049	0.07	-0.016145	0.442687	1.23772	0.983985	1.55688	5e-08
Television	Cholesterol	Ovarian cancer (HGS)	MVMR	62	0.276164	0.148133	0.06	-0.0141761	0.566505	1.31806	0.985924	1.7621	5e-08
Television	Coffee intake	Ovarian cancer (HGS)	MVMR	114	0.199976	0.124759	0.11	-0.0445515	0.444503	1.22137	0.956426	1.55972	5e-08
Television	Fizzy drink intake	Ovarian cancer (HGS)	MVMR	118	0.246448	0.104078	0.02	0.042455	0.450441	1.27947	1.04337	1.569	5e-07
Television	Fresh fruit intake	Ovarian cancer (HGS)	MVMR	113	0.106864	0.116794	0.36	-0.122052	0.335779	1.11278	0.885102	1.39903	5e-08
Television	Fried potatoes intake	Ovarian cancer (HGS)	MVMR	118	0.217029	0.116578	0.06	-0.0114642	0.445522	1.24238	0.988601	1.56131	5e-08
Television	HDL cholesterol	Ovarian cancer (HGS)	MVMR	59	0.361083	0.154521	0.02	0.058222	0.663944	1.43488	1.05995	1.94244	5e-08
Television	Ice-cream intake	Ovarian cancer (HGS)	MVMR	118	0.217465	0.116968	0.06	-0.0117921	0.446722	1.24292	0.988277	1.56318	5e-08
Television	LDL cholesterol	Ovarian cancer (HGS)	MVMR	60	0.3537	0.14399	0.01	0.0714786	0.635921	1.42433	1.0741	1.88876	5e-08
Television	Savoury biscuits intake	Ovarian cancer (HGS)	MVMR	118	0.199821	0.116421	0.09	-0.028364	0.428006	1.22118	0.972035	1.5342	5e-08
Television	Sweets intake	Ovarian cancer (HGS)	MVMR	118	0.201388	0.119162	0.09	-0.0321688	0.434944	1.2231	0.968343	1.54488	5e-08
Television	Tea intake	Ovarian cancer (HGS)	MVMR	111	0.21036	0.120528	0.08	-0.0258752	0.446595	1.23412	0.974457	1.56298	5e-08
Television	Triglycerides	Ovarian cancer (HGS)	MVMR	63	0.304497	0.14715	0.04	0.0160836	0.592911	1.35594	1.01621	1.80925	5e-08
Television	Type 2 diabetes	Ovarian cancer (HGS)	MVMR	78	0.187328	0.138947	0.18	-0.0850082	0.459664	1.20602	0.918505	1.58354	5e-08
Television	Year of schooling	Ovarian cancer (HGS)	MVMR	115	0.0987261	0.177923	0.58	-0.250004	0.447456	1.10376	0.778798	1.56433	5e-08
Television	BMI	Ovarian cancer (LGS+LMPS)	MVMR	63	0.476337	0.265165	0.07	-0.0433875	0.996061	1.61016	0.95754	2.7076	5e-08
Television	Cereal intake	Ovarian cancer (LGS+LMPS)	MVMR	116	0.508282	0.225699	0.02	0.0659121	0.950653	1.66243	1.06813	2.5874	5e-08
Television	Chocolate-covered biscuits intake	Ovarian cancer (LGS+LMPS)	MVMR	118	0.424062	0.179209	0.02	0.0728116	0.775311	1.52816	1.07553	2.17127	5e-07
Television	Chocolate-covered raisin intake	Ovarian cancer (LGS+LMPS)	MVMR	118	0.482108	0.21459	0.02	0.0615112	0.902704	1.61948	1.06344	2.46626	5e-08
Television	Cholesterol	Ovarian cancer (LGS+LMPS)	MVMR	62	0.592418	0.26534	0.03	0.0723527	1.11248	1.80836	1.07503	3.0419	5e-08
Television	Coffee intake	Ovarian cancer (LGS+LMPS)	MVMR	114	0.488433	0.228471	0.03	0.0406289	0.936237	1.62976	1.04147	2.55037	5e-08
Television	Fizzy drink intake	Ovarian cancer (LGS+LMPS)	MVMR	118	0.36656	0.183597	0.05	0.00671095	0.72641	1.44276	1.00673	2.06764	5e-07
Television	Fresh fruit intake	Ovarian cancer (LGS+LMPS)	MVMR	113	0.513943	0.220209	0.02	0.082334	0.945552	1.67187	1.08582	2.57423	5e-08
Television	Fried potatoes intake	Ovarian cancer (LGS+LMPS)	MVMR	118	0.478121	0.214305	0.03	0.0580842	0.898158	1.61304	1.0598	2.45508	5e-08
Television	HDL cholesterol	Ovarian cancer (LGS+LMPS)	MVMR	59	0.536817	0.252316	0.03	0.0422773	1.03136	1.71055	1.04318	2.80487	5e-08
Television	Ice-cream intake	Ovarian cancer (LGS+LMPS)	MVMR	118	0.45864	0.21546	0.03	0.0363387	0.880941	1.58192	1.03701	2.41317	5e-08
Television	LDL cholesterol	Ovarian cancer (LGS+LMPS)	MVMR	60	0.502424	0.258244	0.05	-0.00373497	1.00858	1.65272	0.996272	2.74171	5e-08
Television	Savoury biscuits intake	Ovarian cancer (LGS+LMPS)	MVMR	118	0.493188	0.213251	0.02	0.0752155	0.91116	1.63753	1.07812	2.48721	5e-08
Television	Sweets intake	Ovarian cancer (LGS+LMPS)	MVMR	118	0.444672	0.217012	0.04	0.0193289	0.870015	1.55998	1.01952	2.38695	5e-08
Television	Tea intake	Ovarian cancer (LGS+LMPS)	MVMR	111	0.465585	0.219281	0.03	0.0357944	0.895376	1.59295	1.03644	2.44826	5e-08
Television	Triglycerides	Ovarian cancer (LGS+LMPS)	MVMR	63	0.580862	0.251081	0.02	0.0887439	1.07298	1.78758	1.0928	2.92408	5e-08
Television	Type 2 diabetes	Ovarian cancer (LGS+LMPS)	MVMR	78	0.601809	0.228795	0.009	0.15337	1.05025	1.82542	1.16576	2.85836	5e-08
Television	Year of schooling	Ovarian cancer (LGS+LMPS)	MVMR	115	0.912544	0.280033	0.001	0.363681	1.46141	2.49065	1.43861	4.31203	5e-08
Television	BMI	Ovarian cancer (MO)	MVMR	63	0.342478	0.266869	0.2	-0.180585	0.86554	1.40843	0.834782	2.37629	5e-08
Television	Cereal intake	Ovarian cancer (MO)	MVMR	116	-0.0460192	0.203066	0.82	-0.444028	0.351989	0.955024	0.641448	1.42189	5e-08
Television	Chocolate-covered biscuits intake	Ovarian cancer (MO)	MVMR	118	0.0286738	0.178337	0.87	-0.320867	0.378214	1.02909	0.72552	1.45968	5e-07
Television	Chocolate-covered raisin intake	Ovarian cancer (MO)	MVMR	118	0.025527	0.193796	0.9	-0.354312	0.405366	1.02586	0.701656	1.49985	5e-08
Television	Cholesterol	Ovarian cancer (MO)	MVMR	62	0.283057	0.271239	0.3	-0.248572	0.814686	1.32718	0.779914	2.25847	5e-08
Television	Coffee intake	Ovarian cancer (MO)	MVMR	114	-0.0354451	0.192514	0.85	-0.412772	0.341882	0.965176	0.661813	1.40759	5e-08
Television	Fizzy drink intake	Ovarian cancer (MO)	MVMR	118	-0.00714456	0.181016	0.97	-0.361937	0.347647	0.992881	0.696327	1.41573	5e-07
Television	Fresh fruit intake	Ovarian cancer (MO)	MVMR	113	-0.0587244	0.199546	0.77	-0.449834	0.332385	0.942967	0.637734	1.39429	5e-08
Television	Fried potatoes intake	Ovarian cancer (MO)	MVMR	118	0.00237053	0.192406	0.99	-0.374745	0.379486	1.00237	0.687465	1.46153	5e-08
Television	HDL cholesterol	Ovarian cancer (MO)	MVMR	59	0.272558	0.272364	0.32	-0.261276	0.806391	1.31332	0.770068	2.23981	5e-08
Television	Ice-cream intake	Ovarian cancer (MO)	MVMR	118	0.00457075	0.193261	0.98	-0.374222	0.383363	1.00458	0.687825	1.46721	5e-08
Television	LDL cholesterol	Ovarian cancer (MO)	MVMR	60	0.294212	0.273914	0.28	-0.242659	0.831084	1.34207	0.784539	2.29581	5e-08
Television	Savoury biscuits intake	Ovarian cancer (MO)	MVMR	118	-0.0476633	0.186644	0.8	-0.413486	0.318159	0.953455	0.661341	1.37459	5e-08
Television	Sweets intake	Ovarian cancer (MO)	MVMR	118	-0.0264955	0.193791	0.89	-0.406326	0.353335	0.973852	0.666093	1.42381	5e-08
Television	Tea intake	Ovarian cancer (MO)	MVMR	111	-0.0416311	0.199596	0.83	-0.43284	0.349578	0.959224	0.648664	1.41847	5e-08
Television	Triglycerides	Ovarian cancer (MO)	MVMR	63	0.439417	0.262184	0.09	-0.0744644	0.953298	1.5518	0.928241	2.59425	5e-08
Television	Type 2 diabetes	Ovarian cancer (MO)	MVMR	78	0.252229	0.21925	0.25	-0.1775	0.681958	1.28689	0.837361	1.97775	5e-08
Television	Year of schooling	Ovarian cancer (MO)	MVMR	115	-0.0918465	0.261216	0.73	-0.603829	0.420136	0.912245	0.546714	1.52217	5e-08
